# Supplementary material for: (R)-3,4,5-Tride­oxy-5,6-didehydro-1,2-O-(2,2,2-trichloro­ethyl­idene)-α-d-gluco­furan­ose-6,3-carbolactone: a new derivative of α-chloralose
Source: Acta Crystallogr Sect E Struct Rep Online. 2008 Aug 20;64(Pt 9):o1784. doi: 10.1107/S1600536808026196 (PMC2960566; doi:10.1107/S1600536808026196)
Supplement: Supplementary file 1 [file e-64-o1784-sup1.cif]

##############################################################################
###                                                                        ###
###        Electronic paper (Acta Crystallographica Section E)             ###
###                                                                        ###
##############################################################################
#                                                                            #
# This CIF contains the data in a paper accepted for publication in Acta     #
# Crystallographica Section E. It conforms to the requirements of Notes      #
# for Authors for Section E, and has been peer reviewed under the auspices   #
# of the IUCr Commission on Journals.                                        #
#                                                                            #
# Full details of the Crystallographic Information File format               #
# are given in the paper "The Crystallographic Information File (CIF):       #
# a New Standard Archive File for Crystallography" by S. R. Hall, F. H.      #
# Allen and I. D. Brown [Acta Cryst. (1991), A47, 655-685].                  #
#                                                                            #
# The current version of the core CIF dictionary is obtainable from          #
# ftp://ftp.iucr.org/pub/cif_core.dic. The current version number is 2.4.    #
#                                                                            #
# Software is freely available for graphical display of the structure(s) in  #
# this CIF.  For information consult the CIF home page http://www.iucr.org/  #
# cif/home.html                                                              #
#                                                                            #
# This file may be used for bona fide research purposes within the           #
# scientific community so long as proper attribution is given to the journal # 
# article from which it was obtained.                                        #
#                                                                            #
##############################################################################
                                             
data_I
_audit_creation_method     SHELXL-97
_chemical_name_systematic
;
(<i>R</i>)-2-Trichloromethyl-3a,3b,7a,8a-tetrahydro-5H-
pyrano[2',3':4,5]furano[2,3-d][1,3]dioxol-5-one
;
_chemical_name_common
;
(<i>R</i>)-3,4,5-Trideoxy-5,6-didehydro-1,2-<i>O</i>-(2,2,2-
trichloroethylidene)-\a-D-glucofuranose-6,3-carbolactone
;
_chemical_formula_moiety     'C9 H7 Cl3 O5'
_chemical_formula_sum     'C9 H7 Cl3 O5'
_chemical_formula_iupac     'C9 H7 Cl3 O5'
_chemical_formula_weight     301.50
_chemical_melting_point     ?
_chemical_melting_point_gt     416
_chemical_melting_point_lt     418
_symmetry_cell_setting     orthorhombic
_symmetry_space_group_name_H-M     'P 21 21 21'
_symmetry_space_group_name_Hall     'P 2ac 2ab'
loop_
    _symmetry_equiv_pos_as_xyz
    'x, y, z'
    '-x+1/2, -y, z+1/2'
    '-x, y+1/2, -z+1/2'
    'x+1/2, -y+1/2, -z'
_cell_length_a     9.129(4)
_cell_length_b     11.264(4)
_cell_length_c     23.156(7)
_cell_angle_alpha     90.00
_cell_angle_beta     90.00
_cell_angle_gamma     90.00
_cell_volume     2381.1(15)
_cell_formula_units_Z     8
_cell_measurement_reflns_used     78
_cell_measurement_theta_min     4.60
_cell_measurement_theta_max     12.41
_cell_measurement_temperature     298.0(10)
_cell_measurement_pressure     101(2)
_exptl_crystal_description     Prism
_exptl_crystal_colour     Colourless
_exptl_crystal_size_max     0.60
_exptl_crystal_size_mid     0.40
_exptl_crystal_size_min     0.10
_exptl_crystal_density_diffrn     1.682
_exptl_crystal_density_meas     ?
_exptl_crystal_density_method     'not measured'
_exptl_crystal_F_000     1216
_exptl_absorpt_coefficient_mu     0.774
_exptl_absorpt_correction_type     psi-scan
_exptl_absorpt_process_details     '(XSCANS; Siemens, 1996)'
_exptl_absorpt_correction_T_min     0.803
_exptl_absorpt_correction_T_max     0.926
_diffrn_ambient_temperature     298.0(10)
_diffrn_radiation_type     MoK\a
_diffrn_radiation_wavelength     0.71073
_diffrn_radiation_source     'fine-focus sealed tube'
_diffrn_radiation_monochromator     graphite
_diffrn_measurement_device_type     'Siemens P4'
_diffrn_measurement_method     \w
_diffrn_detector_area_resol_mean     ?
_diffrn_reflns_number     6901
_diffrn_reflns_av_R_equivalents     0.0441
_diffrn_reflns_av_sigmaI/netI     0.0383
_diffrn_reflns_theta_min     1.76
_diffrn_reflns_theta_max     26.24
_diffrn_reflns_theta_full     26.24
_diffrn_measured_fraction_theta_max     0.999
_diffrn_measured_fraction_theta_full     0.999
_diffrn_reflns_limit_h_min     -11
_diffrn_reflns_limit_h_max     11
_diffrn_reflns_limit_k_min     -14
_diffrn_reflns_limit_k_max     14
_diffrn_reflns_limit_l_min     -28
_diffrn_reflns_limit_l_max     28
_diffrn_standards_number     3
_diffrn_standards_interval_count     97
_diffrn_standards_interval_time     ?
_diffrn_standards_decay_%     2
loop_
    _diffrn_standard_refln_index_h
    _diffrn_standard_refln_index_k
    _diffrn_standard_refln_index_l
    0 2 4
    1 -1 -5
    2 0 -3
_refine_special_details
;
;
_reflns_number_total     4735
_reflns_number_gt     3838
_reflns_threshold_expression     I>2\s(I)
_refine_ls_structure_factor_coef     Fsqd
_refine_ls_matrix_type     full
_refine_ls_R_factor_all     0.0605
_refine_ls_R_factor_gt     0.0443
_refine_ls_wR_factor_gt     0.0982
_refine_ls_wR_factor_ref     0.1105
_refine_ls_goodness_of_fit_ref     1.059
_refine_ls_restrained_S_all     1.059
_refine_ls_number_reflns     4735
_refine_ls_number_parameters     307
_refine_ls_number_restraints     0
_refine_ls_number_constraints     0
_refine_ls_hydrogen_treatment     constr
_refine_ls_weighting_scheme     calc
_refine_ls_weighting_details
         'calc w=1/[\s^2^(Fo^2^)+(0.0319P)^2^+1.7306P] where P=(Fo^2^+2Fc^2^)/3'
_atom_sites_solution_hydrogens     geom
_atom_sites_solution_primary     direct
_atom_sites_solution_secondary     difmap
_refine_ls_shift/su_max     0.000
_refine_ls_shift/su_mean     0.000
_refine_diff_density_max     0.341
_refine_diff_density_min     -0.353
_refine_ls_extinction_method     none
_refine_ls_extinction_coef     ?
_refine_ls_abs_structure_details     'Flack (1983), 2010 Friedel pairs'
_refine_ls_abs_structure_Flack     0.04(8)
loop_
    _atom_type_symbol
    _atom_type_description
    _atom_type_scat_dispersion_real
    _atom_type_scat_dispersion_imag
    _atom_type_scat_source
    'C' 'C' 0.0033 0.0016
                         'International Tables Vol C Tables 4.2.6.8 and 6.1.1.4'
    'H' 'H' 0.0000 0.0000
                         'International Tables Vol C Tables 4.2.6.8 and 6.1.1.4'
    'O' 'O' 0.0106 0.0060
                         'International Tables Vol C Tables 4.2.6.8 and 6.1.1.4'
    'Cl' 'Cl' 0.1484 0.1585
                         'International Tables Vol C Tables 4.2.6.8 and 6.1.1.4'
_computing_data_collection     'XSCANS (Siemens, 1996)'
_computing_cell_refinement     'XSCANS (Siemens, 1996)'
_computing_data_reduction     'XSCANS (Siemens, 1996)'
_computing_structure_solution     'SHELXS97 (Sheldrick, 2008)'
_computing_structure_refinement     'SHELXL97 (Sheldrick, 2008)'
_computing_molecular_graphics     'Mercury (Macrae <i>et al.</i>,  2006)'
_computing_publication_material     'SHELXL97 (Sheldrick, 2008)'
loop_
    _atom_site_type_symbol
    _atom_site_label
    _atom_site_fract_x
    _atom_site_fract_y
    _atom_site_fract_z
    _atom_site_U_iso_or_equiv
    _atom_site_adp_type
    _atom_site_calc_flag
    _atom_site_refinement_flags
    _atom_site_occupancy
    _atom_site_disorder_assembly
    _atom_site_disorder_group
    Cl Cl1 1.0538(2) 0.40323(18) 0.81819(5) 0.1242(7) Uani d . 1 . .
    Cl Cl2 0.80275(18) 0.39332(15) 0.74470(6) 0.1046(5) Uani d . 1 . .
    Cl Cl3 0.87777(16) 0.60974(15) 0.80223(5) 0.0921(4) Uani d . 1 . .
    O O1 1.0741(4) 0.3469(3) 0.60422(14) 0.0810(10) Uani d . 1 . .
    C C2 1.1264(5) 0.4432(4) 0.63415(15) 0.0612(10) Uani d . 1 . .
    H H2A 1.2277 0.4611 0.6232 0.073 Uiso calc R 1 . .
    O O2 1.1138(3) 0.4251(3) 0.69476(11) 0.0730(9) Uani d . 1 . .
    C C3 1.0260(4) 0.5478(3) 0.62175(13) 0.0510(8) Uani d . 1 . .
    H H3A 1.0796 0.6165 0.6067 0.061 Uiso calc R 1 . .
    O O3 0.9574(3) 0.5723(2) 0.67532(9) 0.0533(6) Uani d . 1 . .
    C C3A 0.9171(4) 0.5005(3) 0.57924(14) 0.0486(8) Uani d . 1 . .
    H H3AA 0.8186 0.5317 0.5865 0.058 Uiso calc R 1 . .
    O O4 0.9700(3) 0.5335(2) 0.52305(9) 0.0540(6) Uani d . 1 . .
    C C5 0.9475(5) 0.4644(4) 0.47699(16) 0.0626(11) Uani d . 1 . .
    O O5 0.9798(5) 0.5044(3) 0.43064(11) 0.0863(11) Uani d . 1 . .
    C C6 0.8919(7) 0.3451(4) 0.4862(2) 0.0852(16) Uani d . 1 . .
    H H6A 0.8621 0.3004 0.4546 0.102 Uiso calc R 1 . .
    C C7 0.8828(7) 0.2992(4) 0.5377(2) 0.0914(18) Uani d . 1 . .
    H H7A 0.8493 0.2218 0.5421 0.110 Uiso calc R 1 . .
    C C7A 0.9250(6) 0.3685(4) 0.58927(18) 0.0684(12) Uani d . 1 . .
    H H7AA 0.8616 0.3469 0.6218 0.082 Uiso calc R 1 . .
    C C8 1.0435(5) 0.5219(4) 0.71861(14) 0.0561(10) Uani d . 1 . .
    H H8A 1.1158 0.5798 0.7323 0.067 Uiso calc R 1 . .
    C C9 0.9472(5) 0.4813(4) 0.76875(16) 0.0675(12) Uani d . 1 . .
    Cl Cl11 0.48873(14) 0.45925(9) 0.55424(4) 0.0678(3) Uani d . 1 . .
    Cl Cl12 0.32408(13) 0.58949(15) 0.47031(5) 0.0852(4) Uani d . 1 . .
    Cl Cl13 0.63514(12) 0.59974(13) 0.46866(4) 0.0733(3) Uani d . 1 . .
    O O11 0.3340(3) 0.6649(2) 0.68090(10) 0.0568(7) Uani d . 1 . .
    C C12 0.3800(5) 0.7463(3) 0.63918(14) 0.0527(9) Uani d . 1 . .
    H H12A 0.3338 0.8239 0.6452 0.063 Uiso calc R 1 . .
    O O12 0.3488(3) 0.7016(3) 0.58318(10) 0.0583(7) Uani d . 1 . .
    C C13 0.5434(5) 0.7557(3) 0.64229(13) 0.0503(9) Uani d . 1 . .
    H H13A 0.5779 0.8380 0.6443 0.060 Uiso calc R 1 . .
    O O13 0.5930(3) 0.6951(2) 0.59195(10) 0.0506(6) Uani d . 1 . .
    C C13A 0.5833(4) 0.6837(3) 0.69550(14) 0.0476(8) Uani d . 1 . .
    H H13B 0.6778 0.6433 0.6912 0.057 Uiso calc R 1 . .
    O O14 0.5842(3) 0.7680(2) 0.74220(10) 0.0552(7) Uani d . 1 . .
    C C15 0.5407(5) 0.7344(3) 0.79577(14) 0.0547(9) Uani d . 1 . .
    O O15 0.5549(4) 0.8058(3) 0.83396(11) 0.0814(10) Uani d . 1 . .
    C C16 0.4746(5) 0.6189(3) 0.80334(14) 0.0598(10) Uani d . 1 . .
    H H16A 0.4626 0.5891 0.8405 0.072 Uiso calc R 1 . .
    C C17 0.4312(5) 0.5554(3) 0.75938(15) 0.0542(9) Uani d . 1 . .
    H H17A 0.3833 0.4836 0.7655 0.065 Uiso calc R 1 . .
    C C17A 0.4586(4) 0.5981(3) 0.69935(13) 0.0460(8) Uani d . 1 . .
    H H17B 0.4750 0.5307 0.6734 0.055 Uiso calc R 1 . .
    C C18 0.4790(4) 0.7002(3) 0.55198(14) 0.0498(8) Uani d . 1 . .
    H H18A 0.4872 0.7724 0.5286 0.060 Uiso calc R 1 . .
    C C19 0.4815(4) 0.5908(3) 0.51320(13) 0.0500(8) Uani d . 1 . .
loop_
    _atom_site_aniso_label
    _atom_site_aniso_U_11
    _atom_site_aniso_U_22
    _atom_site_aniso_U_33
    _atom_site_aniso_U_12
    _atom_site_aniso_U_13
    _atom_site_aniso_U_23
    Cl1 0.1478(14) 0.1669(16) 0.0579(6) 0.0583(13) 0.0186(8) 0.0493(9)
    Cl2 0.1170(11) 0.1059(11) 0.0909(9) -0.0468(9) 0.0423(8) -0.0014(8)
    Cl3 0.0981(9) 0.1150(11) 0.0632(6) 0.0175(8) 0.0090(6) -0.0219(7)
    O1 0.119(3) 0.0595(19) 0.0646(18) 0.0256(19) 0.0019(19) 0.0040(15)
    C2 0.068(2) 0.074(3) 0.0413(18) 0.009(2) 0.0125(18) 0.0106(19)
    O2 0.082(2) 0.094(2) 0.0429(13) 0.0327(18) 0.0134(13) 0.0182(15)
    C3 0.059(2) 0.0539(19) 0.0401(16) -0.0027(19) 0.0064(16) 0.0059(15)
    O3 0.0669(16) 0.0559(14) 0.0371(11) 0.0089(13) 0.0027(11) 0.0023(10)
    C3A 0.060(2) 0.0480(19) 0.0382(16) -0.0023(17) 0.0064(16) 0.0007(15)
    O4 0.0784(17) 0.0454(13) 0.0380(11) -0.0015(13) 0.0041(13) 0.0050(10)
    C5 0.089(3) 0.055(2) 0.0439(19) 0.008(2) 0.010(2) -0.0023(17)
    O5 0.141(3) 0.0767(19) 0.0410(13) 0.003(2) 0.0180(18) 0.0018(13)
    C6 0.137(5) 0.059(3) 0.060(3) -0.015(3) 0.002(3) -0.015(2)
    C7 0.153(5) 0.054(3) 0.067(3) -0.021(3) 0.008(3) -0.004(2)
    C7A 0.106(4) 0.051(2) 0.048(2) -0.016(2) 0.009(2) 0.0023(18)
    C8 0.056(2) 0.071(3) 0.0408(17) 0.005(2) 0.0053(17) 0.0085(17)
    C9 0.075(3) 0.082(3) 0.0449(19) 0.009(2) 0.0119(19) 0.0139(19)
    Cl11 0.0934(8) 0.0501(5) 0.0599(5) -0.0081(5) 0.0111(6) -0.0027(4)
    Cl12 0.0661(6) 0.1375(12) 0.0518(5) 0.0059(7) -0.0119(5) -0.0211(7)
    Cl13 0.0659(6) 0.1098(9) 0.0443(5) -0.0028(6) 0.0161(4) 0.0017(6)
    O11 0.0608(16) 0.0652(17) 0.0443(13) 0.0013(13) -0.0010(12) 0.0127(12)
    C12 0.077(3) 0.047(2) 0.0342(16) 0.0121(19) -0.0010(17) -0.0003(15)
    O12 0.0589(16) 0.080(2) 0.0364(12) 0.0177(14) -0.0038(11) -0.0060(12)
    C13 0.075(3) 0.0403(17) 0.0355(15) -0.0042(18) 0.0029(16) 0.0013(14)
    O13 0.0557(14) 0.0606(16) 0.0356(11) -0.0098(12) 0.0012(10) -0.0033(11)
    C13A 0.063(2) 0.0419(18) 0.0377(16) 0.0000(16) -0.0030(15) -0.0069(15)
    O14 0.0838(18) 0.0433(13) 0.0386(11) -0.0123(13) -0.0030(12) -0.0040(10)
    C15 0.080(3) 0.0457(18) 0.0378(16) -0.0019(19) -0.0027(18) -0.0038(15)
    O15 0.137(3) 0.0614(17) 0.0461(14) -0.0131(19) -0.0012(17) -0.0150(14)
    C16 0.093(3) 0.050(2) 0.0359(16) 0.001(2) -0.0011(19) 0.0065(15)
    C17 0.080(3) 0.0399(18) 0.0430(17) -0.0034(18) -0.0025(18) 0.0076(15)
    C17A 0.065(2) 0.0376(16) 0.0356(14) 0.0000(17) -0.0054(15) -0.0001(13)
    C18 0.062(2) 0.0500(19) 0.0376(15) 0.0018(17) 0.0035(17) 0.0075(15)
    C19 0.053(2) 0.064(2) 0.0326(14) -0.0013(19) 0.0015(14) -0.0001(15)
_geom_special_details
;
;
loop_
    _geom_bond_atom_site_label_1
    _geom_bond_atom_site_label_2
    _geom_bond_site_symmetry_2
    _geom_bond_distance
    _geom_bond_publ_flag
    Cl1 C9 . 1.741(4) ?
    Cl2 C9 . 1.741(5) ?
    Cl3 C9 . 1.760(5) ?
    O1 C2 . 1.373(6) ?
    O1 C7A . 1.426(6) ?
    C2 O2 . 1.423(4) ?
    C2 C3 . 1.520(6) ?
    C2 H2A . 0.9800 ?
    O2 C8 . 1.381(5) ?
    C3 O3 . 1.417(4) ?
    C3 C3A . 1.497(5) ?
    C3 H3A . 0.9800 ?
    O3 C8 . 1.395(4) ?
    C3A O4 . 1.436(4) ?
    C3A C7A . 1.507(6) ?
    C3A H3AA . 0.9800 ?
    O4 C5 . 1.337(5) ?
    C5 O5 . 1.201(5) ?
    C5 C6 . 1.452(7) ?
    C6 C7 . 1.302(6) ?
    C6 H6A . 0.9300 ?
    C7 C7A . 1.478(6) ?
    C7 H7A . 0.9300 ?
    C7A H7AA . 0.9800 ?
    C8 C9 . 1.527(5) ?
    C8 H8A . 0.9800 ?
    Cl11 C19 . 1.761(4) ?
    Cl12 C19 . 1.747(4) ?
    Cl13 C19 . 1.744(4) ?
    O11 C12 . 1.397(4) ?
    O11 C17A . 1.429(4) ?
    C12 O12 . 1.420(4) ?
    C12 C13 . 1.497(6) ?
    C12 H12A . 0.9800 ?
    O12 C18 . 1.390(4) ?
    C13 O13 . 1.424(4) ?
    C13 C13A . 1.520(5) ?
    C13 H13A . 0.9800 ?
    O13 C18 . 1.394(4) ?
    C13A O14 . 1.439(4) ?
    C13A C17A . 1.495(5) ?
    C13A H13B . 0.9800 ?
    O14 C15 . 1.356(4) ?
    C15 O15 . 1.202(4) ?
    C15 C16 . 1.445(5) ?
    C16 C17 . 1.306(5) ?
    C16 H16A . 0.9300 ?
    C17 C17A . 1.492(5) ?
    C17 H17A . 0.9300 ?
    C17A H17B . 0.9800 ?
    C18 C19 . 1.526(5) ?
    C18 H18A . 0.9800 ?
loop_
    _geom_angle_atom_site_label_1
    _geom_angle_atom_site_label_2
    _geom_angle_atom_site_label_3
    _geom_angle_site_symmetry_1
    _geom_angle_site_symmetry_3
    _geom_angle
    _geom_angle_publ_flag
    C2 O1 C7A . . 108.6(4) ?
    O1 C2 O2 . . 110.9(4) ?
    O1 C2 C3 . . 107.9(3) ?
    O2 C2 C3 . . 104.4(3) ?
    O1 C2 H2A . . 111.1 ?
    O2 C2 H2A . . 111.1 ?
    C3 C2 H2A . . 111.1 ?
    C8 O2 C2 . . 108.6(3) ?
    O3 C3 C3A . . 110.6(3) ?
    O3 C3 C2 . . 104.6(3) ?
    C3A C3 C2 . . 104.4(3) ?
    O3 C3 H3A . . 112.3 ?
    C3A C3 H3A . . 112.3 ?
    C2 C3 H3A . . 112.3 ?
    C8 O3 C3 . . 107.5(3) ?
    O4 C3A C3 . . 106.3(3) ?
    O4 C3A C7A . . 112.3(3) ?
    C3 C3A C7A . . 102.6(3) ?
    O4 C3A H3AA . . 111.7 ?
    C3 C3A H3AA . . 111.7 ?
    C7A C3A H3AA . . 111.7 ?
    C5 O4 C3A . . 121.4(3) ?
    O5 C5 O4 . . 117.2(4) ?
    O5 C5 C6 . . 124.4(4) ?
    O4 C5 C6 . . 118.4(3) ?
    C7 C6 C5 . . 121.6(4) ?
    C7 C6 H6A . . 119.2 ?
    C5 C6 H6A . . 119.2 ?
    C6 C7 C7A . . 120.9(4) ?
    C6 C7 H7A . . 119.5 ?
    C7A C7 H7A . . 119.5 ?
    O1 C7A C7 . . 110.8(5) ?
    O1 C7A C3A . . 104.6(4) ?
    C7 C7A C3A . . 112.6(4) ?
    O1 C7A H7AA . . 109.6 ?
    C7 C7A H7AA . . 109.6 ?
    C3A C7A H7AA . . 109.6 ?
    O2 C8 O3 . . 107.2(3) ?
    O2 C8 C9 . . 109.6(3) ?
    O3 C8 C9 . . 110.1(3) ?
    O2 C8 H8A . . 110.0 ?
    O3 C8 H8A . . 110.0 ?
    C9 C8 H8A . . 110.0 ?
    C8 C9 Cl1 . . 109.3(3) ?
    C8 C9 Cl2 . . 111.3(3) ?
    Cl1 C9 Cl2 . . 110.3(3) ?
    C8 C9 Cl3 . . 107.2(3) ?
    Cl1 C9 Cl3 . . 109.1(2) ?
    Cl2 C9 Cl3 . . 109.6(3) ?
    C12 O11 C17A . . 108.3(3) ?
    O11 C12 O12 . . 109.8(3) ?
    O11 C12 C13 . . 108.2(3) ?
    O12 C12 C13 . . 105.6(3) ?
    O11 C12 H12A . . 111.0 ?
    O12 C12 H12A . . 111.0 ?
    C13 C12 H12A . . 111.0 ?
    C18 O12 C12 . . 107.9(3) ?
    O13 C13 C12 . . 104.1(3) ?
    O13 C13 C13A . . 109.4(3) ?
    C12 C13 C13A . . 103.9(3) ?
    O13 C13 H13A . . 112.9 ?
    C12 C13 H13A . . 112.9 ?
    C13A C13 H13A . . 112.9 ?
    C18 O13 C13 . . 106.6(3) ?
    O14 C13A C17A . . 112.7(3) ?
    O14 C13A C13 . . 105.0(3) ?
    C17A C13A C13 . . 102.1(3) ?
    O14 C13A H13B . . 112.1 ?
    C17A C13A H13B . . 112.1 ?
    C13 C13A H13B . . 112.1 ?
    C15 O14 C13A . . 120.1(3) ?
    O15 C15 O14 . . 117.0(3) ?
    O15 C15 C16 . . 123.9(3) ?
    O14 C15 C16 . . 119.0(3) ?
    C17 C16 C15 . . 121.7(3) ?
    C17 C16 H16A . . 119.1 ?
    C15 C16 H16A . . 119.1 ?
    C16 C17 C17A . . 119.9(3) ?
    C16 C17 H17A . . 120.0 ?
    C17A C17 H17A . . 120.0 ?
    O11 C17A C17 . . 108.4(3) ?
    O11 C17A C13A . . 104.4(3) ?
    C17 C17A C13A . . 113.0(3) ?
    O11 C17A H17B . . 110.3 ?
    C17 C17A H17B . . 110.3 ?
    C13A C17A H17B . . 110.3 ?
    O12 C18 O13 . . 107.1(2) ?
    O12 C18 C19 . . 109.1(3) ?
    O13 C18 C19 . . 110.3(3) ?
    O12 C18 H18A . . 110.1 ?
    O13 C18 H18A . . 110.1 ?
    C19 C18 H18A . . 110.1 ?
    C18 C19 Cl13 . . 108.3(3) ?
    C18 C19 Cl12 . . 109.2(3) ?
    Cl13 C19 Cl12 . . 109.01(16) ?
    C18 C19 Cl11 . . 111.3(2) ?
    Cl13 C19 Cl11 . . 109.7(2) ?
    Cl12 C19 Cl11 . . 109.3(2) ?
loop_
    _geom_torsion_atom_site_label_1
    _geom_torsion_atom_site_label_2
    _geom_torsion_atom_site_label_3
    _geom_torsion_atom_site_label_4
    _geom_torsion_site_symmetry_1
    _geom_torsion_site_symmetry_2
    _geom_torsion_site_symmetry_3
    _geom_torsion_site_symmetry_4
    _geom_torsion
    _geom_torsion_publ_flag
    C7A O1 C2 O2 . . . . 94.8(4) ?
    C7A O1 C2 C3 . . . . -19.0(4) ?
    O1 C2 O2 C8 . . . . -128.5(4) ?
    C3 C2 O2 C8 . . . . -12.5(5) ?
    O1 C2 C3 O3 . . . . 113.3(3) ?
    O2 C2 C3 O3 . . . . -4.7(4) ?
    O1 C2 C3 C3A . . . . -2.9(4) ?
    O2 C2 C3 C3A . . . . -120.9(3) ?
    C3A C3 O3 C8 . . . . 132.0(3) ?
    C2 C3 O3 C8 . . . . 20.1(4) ?
    O3 C3 C3A O4 . . . . 151.9(3) ?
    C2 C3 C3A O4 . . . . -96.1(3) ?
    O3 C3 C3A C7A . . . . -90.1(4) ?
    C2 C3 C3A C7A . . . . 21.9(4) ?
    C3 C3A O4 C5 . . . . 147.0(4) ?
    C7A C3A O4 C5 . . . . 35.6(5) ?
    C3A O4 C5 O5 . . . . 171.5(4) ?
    C3A O4 C5 C6 . . . . -10.9(6) ?
    O5 C5 C6 C7 . . . . 167.8(6) ?
    O4 C5 C6 C7 . . . . -9.5(8) ?
    C5 C6 C7 C7A . . . . 1.8(10) ?
    C2 O1 C7A C7 . . . . 154.9(4) ?
    C2 O1 C7A C3A . . . . 33.4(4) ?
    C6 C7 C7A O1 . . . . -93.4(7) ?
    C6 C7 C7A C3A . . . . 23.4(8) ?
    O4 C3A C7A O1 . . . . 80.2(4) ?
    C3 C3A C7A O1 . . . . -33.5(4) ?
    O4 C3A C7A C7 . . . . -40.1(6) ?
    C3 C3A C7A C7 . . . . -153.8(4) ?
    C2 O2 C8 O3 . . . . 25.7(4) ?
    C2 O2 C8 C9 . . . . 145.1(4) ?
    C3 O3 C8 O2 . . . . -28.8(4) ?
    C3 O3 C8 C9 . . . . -147.9(3) ?
    O2 C8 C9 Cl1 . . . . 55.3(4) ?
    O3 C8 C9 Cl1 . . . . 173.0(3) ?
    O2 C8 C9 Cl2 . . . . -66.7(4) ?
    O3 C8 C9 Cl2 . . . . 51.0(4) ?
    O2 C8 C9 Cl3 . . . . 173.4(3) ?
    O3 C8 C9 Cl3 . . . . -68.9(4) ?
    C17A O11 C12 O12 . . . . 99.0(3) ?
    C17A O11 C12 C13 . . . . -15.8(4) ?
    O11 C12 O12 C18 . . . . -124.3(3) ?
    C13 C12 O12 C18 . . . . -7.8(4) ?
    O11 C12 C13 O13 . . . . 107.1(3) ?
    O12 C12 C13 O13 . . . . -10.4(4) ?
    O11 C12 C13 C13A . . . . -7.4(4) ?
    O12 C12 C13 C13A . . . . -124.9(3) ?
    C12 C13 O13 C18 . . . . 25.0(4) ?
    C13A C13 O13 C18 . . . . 135.5(3) ?
    O13 C13 C13A O14 . . . . 157.7(3) ?
    C12 C13 C13A O14 . . . . -91.6(3) ?
    O13 C13 C13A C17A . . . . -84.5(3) ?
    C12 C13 C13A C17A . . . . 26.1(3) ?
    C17A C13A O14 C15 . . . . 35.4(5) ?
    C13 C13A O14 C15 . . . . 145.7(3) ?
    C13A O14 C15 O15 . . . . 174.2(4) ?
    C13A O14 C15 C16 . . . . -8.6(6) ?
    O15 C15 C16 C17 . . . . 164.2(5) ?
    O14 C15 C16 C17 . . . . -12.7(7) ?
    C15 C16 C17 C17A . . . . 4.1(7) ?
    C12 O11 C17A C17 . . . . 153.7(3) ?
    C12 O11 C17A C13A . . . . 33.0(3) ?
    C16 C17 C17A O11 . . . . -92.0(5) ?
    C16 C17 C17A C13A . . . . 23.2(5) ?
    O14 C13A C17A O11 . . . . 76.1(3) ?
    C13 C13A C17A O11 . . . . -35.9(3) ?
    O14 C13A C17A C17 . . . . -41.4(4) ?
    C13 C13A C17A C17 . . . . -153.5(3) ?
    C12 O12 C18 O13 . . . . 23.9(4) ?
    C12 O12 C18 C19 . . . . 143.2(3) ?
    C13 O13 C18 O12 . . . . -30.9(3) ?
    C13 O13 C18 C19 . . . . -149.5(3) ?
    O12 C18 C19 Cl13 . . . . 173.3(2) ?
    O13 C18 C19 Cl13 . . . . -69.4(3) ?
    O12 C18 C19 Cl12 . . . . 54.7(3) ?
    O13 C18 C19 Cl12 . . . . 172.1(2) ?
    O12 C18 C19 Cl11 . . . . -66.0(3) ?
    O13 C18 C19 Cl11 . . . . 51.3(4) ?
data_global
_journal_date_recd_electronic     2008-07-29
_journal_date_accepted     2008-08-13
_journal_name_full     'Acta Crystallographica, Section E'
_journal_year     2008
_journal_volume     64
_journal_issue      9
_journal_page_first     o1784
_journal_page_last     o1784
_journal_paper_category     QO
_journal_coeditor_code     PV2095
_publ_contact_author_name     'Sylvain Bern\`es'
_publ_contact_author_address
;
DEP Facultad de Ciencias Qu\'imicas, UANL
Guerrero y Progreso S/N
Col. Trevi\~no
64570 Monterrey, N.L.
Mexico
;
_publ_contact_author_email     sylvain_bernes@Hotmail.com
_publ_contact_author_fax     (+52)(81)82204918
_publ_contact_author_phone     (+52)(81)82204900x3460
_publ_section_title
;\
(<i>R</i>)-3,4,5-Trideoxy-5,6-didehydro-1,2-<i>O</i>-(2,2,2-\
trichloroethylidene)-\a-D-glucofuranose-6,3-carbolactone: a new derivative of
\a-chloralose
;
loop_
    _publ_author_name
    _publ_author_footnote
    _publ_author_address
    "Aburto-Luna, Violeta" .
;
Centro de Investigaci\'on de la Facultad de Ciencias Qu\'imicas
Universidad Aut\'onoma de Puebla
72570 Puebla
Mexico
;
    'Meza-Le\'on, Rosa-Luisa' .
;
Centro de Investigaci\'on de la Facultad de Ciencias Qu\'imicas
Universidad Aut\'onoma de Puebla
72570 Puebla
Mexico
;
    "Bern\`es, Sylvain" .
;
Facultad de Ciencias Qu\'imicas, UANL
Guerrero y Progreso S/N
Col. Trevi\~no
64570 Monterrey, NL
Mexico
;
_exptl_special_details
;
Spectroscopy:
and ^13^C NMR (75 MHz)
IR spectra were recorded on Spectrometer in SeZn.
IR (Nicolet 380 FTIR, sample in SeZn; \n, cm^-1^): 2934, 1736, 1639, 1521.
^1^H-NMR (300 MHz, Varian AS 300, CHCl~3~) \d, ppm: 5.05 (m, 1H), 5.39
(s, 1H), 6.23 (d, 1H, J=3.9 Hz), 6.28 (d, 1H, J= 9.9 Hz), 6.97 (dd, 1H,
J=5.1 Hz, J=9.9 Hz). ^13^C NMR (75 MHz, Varian AS 300, CHCl~3~) \d, ppm:
160.05, 137.97, 125.03, 106.76, 105.53, 96.408, 85.704, 81.313, 68.80.
Mass spectrum (70 eV) MS EI^+^, m/e: 299 (M^+^), 197, 155, 97.
;
