# Supplementary material for: (R)-3,4,5-Tride­oxy-5,6-didehydro-1,2-O-(2,2,2-trichloro­ethyl­idene)-α-d-gluco­furan­ose-6,3-carbolactone: a new derivative of α-chloralose
Source: Acta Crystallogr Sect E Struct Rep Online. 2008 Aug 20;64(Pt 9):o1784. doi: 10.1107/S1600536808026196 (PMC2960566; doi:10.1107/S1600536808026196)
Supplement: Supplementary file 2 [file e-64-o1784-Isup2.hkl]

# 
# h,k,l, Fc-squared, Fo-squared, sigma(Fo-squared) and status flag 
# 
data_I
_shelx_title ' lactona in P2(1)2(1)2(1)' 
_shelx_refln_list_code          4 
_shelx_F_calc_maximum      206.77 
_exptl_crystal_F_000      1216.00 
_reflns_d_resolution_high  0.8036 
 
loop_ 
 _symmetry_equiv_pos_as_xyz 
 'x, y, z' 
 '-x+1/2, -y, z+1/2' 
 '-x, y+1/2, -z+1/2' 
 'x+1/2, -y+1/2, -z' 
 
_cell_length_a     9.1287 
_cell_length_b    11.2645 
_cell_length_c    23.1558 
_cell_angle_alpha  90.000 
_cell_angle_beta   90.000 
_cell_angle_gamma  90.000 
 
_shelx_F_squared_multiplier     1.000 
 
loop_ 
 _refln_index_h 
 _refln_index_k 
 _refln_index_l 
 _refln_F_squared_calc 
 _refln_F_squared_meas 
 _refln_F_squared_sigma 
 _refln_observed_status 
   4   0   0     3119.82     2811.91    113.70 o 
   6   0   0      791.37      727.53     34.54 o 
   8   0   0        4.78        1.18      2.45 o 
  10   0   0       26.65       10.44      8.47 o 
   1   1   0      531.94      527.58     11.12 o 
   2   1   0       48.16       48.62      2.66 o 
   3   1   0        8.65       11.48      1.55 o 
   4   1   0     1395.43     1358.99     23.01 o 
   5   1   0      301.86      279.80     13.77 o 
   6   1   0        3.50        6.38      2.10 o 
   7   1   0      901.20      821.79     19.28 o 
   8   1   0      372.42      404.49     18.85 o 
   9   1   0        1.87        1.51      3.06 o 
  10   1   0        1.33        3.92      5.82 o 
  11   1   0        0.42        5.55      4.27 o 
   0   2   0    18902.28    18109.37   1236.41 o 
   1   2   0    42752.18    40674.78    182.77 o 
   2   2   0     6765.38     7160.19     96.68 o 
   3   2   0    12724.09    11944.27    501.69 o 
   4   2   0     4544.84     4277.90     62.63 o 
   5   2   0       20.95       15.81      5.24 o 
   6   2   0      619.90      631.91     78.22 o 
   7   2   0        6.96        8.10      3.76 o 
   8   2   0        4.74        9.53      4.97 o 
   9   2   0      111.92       88.14     17.07 o 
  10   2   0        3.09        2.16      4.44 o 
  11   2   0        3.59        4.30      6.99 o 
   1   3   0      505.63      458.83      8.12 o 
   2   3   0    11266.46    11361.48    549.26 o 
   3   3   0        0.71        4.12      2.02 o 
   4   3   0     6342.73     6564.19     90.72 o 
   5   3   0      784.14      718.30     54.03 o 
   6   3   0      433.45      441.58     44.75 o 
   7   3   0      609.33      690.06     85.21 o 
   8   3   0        4.73        8.43      4.70 o 
   9   3   0        3.24        6.73      4.46 o 
  10   3   0       45.46       41.12      6.24 o 
  11   3   0       19.96       18.81      9.41 o 
   0   4   0     2701.99     2674.38    226.18 o 
   1   4   0     2266.11     2411.22     55.21 o 
   2   4   0     7518.98     7957.74    214.94 o 
   3   4   0     2304.68     2039.24     32.01 o 
   4   4   0     2941.97     2949.41     41.26 o 
   5   4   0      133.35      143.70      7.39 o 
   6   4   0      260.63      261.67     23.38 o 
   7   4   0      244.27      297.62     26.48 o 
   8   4   0        0.38       -4.95      6.85 o 
   9   4   0        7.20       -0.65      5.11 o 
  10   4   0        0.78        5.49      5.16 o 
   1   5   0      814.86      827.44     14.94 o 
   2   5   0      340.26      377.44     15.99 o 
   3   5   0      696.03      704.43     20.83 o 
   4   5   0      313.25      343.52      8.53 o 
   5   5   0     1267.95     1348.37     21.47 o 
   6   5   0      339.87      373.82     22.44 o 
   7   5   0       17.94       34.65      7.39 o 
   8   5   0       44.95       29.56      5.38 o 
   9   5   0      151.45      155.18      9.27 o 
  10   5   0        2.03        5.70      5.41 o 
   0   6   0     3848.59     3596.57    309.78 o 
   1   6   0     3769.20     3809.02     90.20 o 
   2   6   0       78.51       89.49      3.76 o 
   3   6   0     2329.75     2324.13     37.90 o 
   4   6   0      116.50      109.61      8.33 o 
   5   6   0     1968.66     2044.01     77.01 o 
   6   6   0       48.26       33.49      4.97 o 
   7   6   0       22.94       29.55      4.46 o 
   8   6   0       28.82       19.94      5.31 o 
   9   6   0        4.46        7.53      4.56 o 
  10   6   0        1.13        8.82      5.79 o 
   1   7   0      538.04      561.72     19.44 o 
   2   7   0       91.06      104.23     14.65 o 
   3   7   0      693.74      690.52     16.90 o 
   4   7   0     1195.58     1348.42     32.52 o 
   5   7   0        6.12        6.49      2.58 o 
   6   7   0       17.40        8.67      2.75 o 
   7   7   0        6.65        4.52      4.23 o 
   8   7   0        1.26        1.44      5.22 o 
   9   7   0        1.49        4.97      8.74 o 
   0   8   0       33.15       33.03      3.21 o 
   1   8   0     1475.09     1511.18     37.44 o 
   2   8   0       21.07       17.82      2.83 o 
   3   8   0      288.97      253.77      5.74 o 
   4   8   0       27.14       21.60      2.83 o 
   5   8   0      757.08      824.99     20.02 o 
   6   8   0        5.86       32.44      8.60 o 
   7   8   0       87.26       83.92      6.51 o 
   8   8   0        4.20        2.41      4.71 o 
   9   8   0       11.86       12.42     11.15 o 
   1   9   0      428.48      471.92     26.03 o 
   2   9   0       92.33       83.41     10.75 o 
   3   9   0       20.08       13.43      3.02 o 
   4   9   0      102.11       97.98      6.05 o 
   5   9   0      114.27       98.08     18.81 o 
   6   9   0      234.23      234.85     33.87 o 
   7   9   0        4.42       16.26      5.89 o 
   8   9   0      157.15      147.45     17.87 o 
   0  10   0       48.05       51.85      3.21 o 
   1  10   0      275.90      295.26     11.60 o 
   2  10   0      174.90      179.05      7.26 o 
   3  10   0        0.29        2.00      5.16 o 
   4  10   0       74.07       75.60      5.88 o 
   5  10   0        7.83        5.36      5.24 o 
   6  10   0        0.40       13.09      4.58 o 
   7  10   0        0.02       -5.88      5.88 o 
   1  11   0       56.97       53.57      7.14 o 
   2  11   0      187.07      181.66     21.50 o 
   3  11   0       37.36       32.18     14.11 o 
   4  11   0        1.39        1.36      4.23 o 
   5  11   0        0.22       11.95      8.60 o 
   6  11   0        0.03        0.29      7.12 o 
   7  11   0       38.40       30.02     15.19 o 
   0  12   0       48.22       34.12      5.36 o 
   1  12   0       21.08       20.32      3.24 o 
   2  12   0      115.61      140.94      9.27 o 
   3  12   0        0.11        6.12      5.29 o 
   4  12   0       54.72       62.38      5.88 o 
   5  12   0        9.49        5.99      4.57 o 
   1  13   0       23.97       18.75      5.43 o 
   2  13   0        2.10        2.57      6.33 o 
   3  13   0        4.64       -2.49      4.67 o 
   4  13   0        2.38        1.33      4.17 o 
   0  14   0      140.48      130.28      8.61 o 
   1   0   1      503.42      447.91     33.34 o 
   2   0   1     5850.65     5600.63     72.89 o 
   3   0   1     5405.97     4931.12     54.16 o 
   4   0   1       30.69       31.89      4.15 o 
   5   0   1       72.25       72.99      5.08 o 
   6   0   1     3350.20     3037.18     82.01 o 
   7   0   1        7.41        3.41      2.20 o 
   8   0   1      481.07      447.43      9.48 o 
   9   0   1       13.16       11.17      3.54 o 
  10   0   1       49.56       53.34      6.75 o 
  11   0   1       20.49       13.32      5.75 o 
 -11   1   1        6.00       13.89      5.06 o 
 -10   1   1       12.36       11.56      3.95 o 
  -9   1   1       15.29       11.57      4.57 o 
  -8   1   1       12.88        9.75      3.43 o 
  -7   1   1      983.94      977.35     39.22 o 
  -6   1   1      850.19      861.49     44.49 o 
  -5   1   1     2428.98     2431.62     23.16 o 
  -4   1   1      408.71      428.73     24.48 o 
  -3   1   1    14305.48    13363.91    220.82 o 
  -2   1   1     3115.13     3220.22     44.28 o 
  -1   1   1      240.97      231.99      3.95 o 
   0   1   1     9227.93     8954.98    178.37 o 
   1   1   1      187.06      187.09      3.08 o 
   2   1   1     3156.41     3196.01     49.20 o 
   3   1   1    14316.55    13272.71    317.10 o 
   4   1   1      414.89      449.27     25.22 o 
   5   1   1     2391.05     2286.78     34.37 o 
   6   1   1      825.35      858.97     13.36 o 
   7   1   1      996.48      959.06     22.11 o 
   8   1   1       13.64        9.09      1.88 o 
   9   1   1       15.01       12.79      3.99 o 
  10   1   1       11.41       12.30      3.66 o 
  11   1   1        6.01        6.22      4.25 o 
 -11   2   1       10.34        5.11      6.45 o 
 -10   2   1       45.11       43.59      5.47 o 
  -9   2   1       54.68       47.27      5.20 o 
  -8   2   1       39.55       33.17      5.64 o 
  -7   2   1      611.31      605.48     91.79 o 
  -6   2   1     1408.57     1411.97     56.31 o 
  -5   2   1      635.88      610.23     27.42 o 
  -4   2   1     2021.65     2031.82     31.52 o 
  -3   2   1      841.66      741.35     33.87 o 
  -2   2   1     1461.60     1395.29     39.28 o 
  -1   2   1    32214.05    32178.74    108.69 o 
   0   2   1      174.55      189.54     10.71 o 
   1   2   1    32077.51    31742.90    752.35 o 
   2   2   1     1443.96     1360.29     20.74 o 
   3   2   1      844.66      773.55     20.71 o 
   4   2   1     1941.89     2007.04     32.40 o 
   5   2   1      644.05      619.05     49.19 o 
   6   2   1     1379.04     1350.06    111.41 o 
   7   2   1      612.16      610.60     47.58 o 
   8   2   1       36.34       28.81      3.09 o 
   9   2   1       51.48       46.56      5.78 o 
  10   2   1       44.71       25.44      5.20 o 
  11   2   1       10.00       25.00      9.68 o 
 -11   3   1        2.09       -2.96      9.14 o 
 -10   3   1       36.51       43.68      5.69 o 
  -9   3   1       52.59       64.96     15.05 o 
  -8   3   1      198.58      194.91     41.93 o 
  -7   3   1      229.59      248.67     38.03 o 
  -6   3   1      481.15      483.14     53.35 o 
  -5   3   1     1450.12     1384.47     38.97 o 
  -4   3   1     1063.78     1043.71     23.53 o 
  -3   3   1      473.14      408.24      9.88 o 
  -2   3   1     2620.96     2709.87    132.24 o 
  -1   3   1     4185.57     4357.99    111.11 o 
   0   3   1     1279.09     1238.32     55.48 o 
   1   3   1     4181.39     4294.72     81.61 o 
   2   3   1     2571.04     2565.56     74.69 o 
   3   3   1      475.59      432.05     10.92 o 
   4   3   1     1137.08     1121.61     46.10 o 
   5   3   1     1488.59     1439.70     26.34 o 
   6   3   1      489.19      544.75     45.16 o 
   7   3   1      230.50      216.04     17.34 o 
   8   3   1      190.97      193.99     21.64 o 
   9   3   1       52.64       48.23      5.60 o 
  10   3   1       35.05       40.51      5.78 o 
  11   3   1        1.92        0.81      6.45 o 
 -10   4   1       65.47       55.22      6.54 o 
  -9   4   1      208.15      229.17     28.49 o 
  -8   4   1       22.19       21.53      8.06 o 
  -7   4   1        8.78        5.42      2.90 o 
  -6   4   1      313.03      310.61     21.37 o 
  -5   4   1      498.00      590.09     44.75 o 
  -4   4   1     1054.69     1173.24     24.04 o 
  -3   4   1      955.01      950.59     22.90 o 
  -2   4   1     4325.02     4652.63    145.28 o 
  -1   4   1     9660.34    10133.96    237.62 o 
   0   4   1      889.06      771.72     28.94 o 
   1   4   1     9772.73    10335.35    328.56 o 
   2   4   1     4264.90     4467.20     84.71 o 
   3   4   1      957.18      975.56     44.35 o 
   4   4   1     1019.71     1134.06     33.73 o 
   5   4   1      492.05      618.88     36.55 o 
   6   4   1      306.80      300.36     16.53 o 
   7   4   1        7.81        3.76      3.49 o 
   8   4   1       22.75       21.12      6.59 o 
   9   4   1      206.41      255.10     15.86 o 
  10   4   1       67.31       75.41     27.01 o 
 -10   5   1       19.57       22.21      7.12 o 
  -9   5   1       13.00       15.35      4.93 o 
  -8   5   1       48.78       69.05      5.93 o 
  -7   5   1      164.26      161.14     18.14 o 
  -6   5   1      115.71      127.95     14.38 o 
  -5   5   1      114.84      119.29     12.23 o 
  -4   5   1      207.61      177.37     11.56 o 
  -3   5   1      473.44      445.09     10.74 o 
  -2   5   1      291.14      342.57     21.10 o 
  -1   5   1     2070.30     2066.48     85.43 o 
   0   5   1      954.73     1028.08     63.12 o 
   1   5   1     2101.24     2103.24     73.17 o 
   2   5   1      252.47      317.29     16.12 o 
   3   5   1      460.90      424.17      9.41 o 
   4   5   1      205.34      169.41      7.66 o 
   5   5   1      118.83      112.48      7.39 o 
   6   5   1      107.00      117.37     11.15 o 
   7   5   1      167.35      161.57     22.17 o 
   8   5   1       47.66       51.86      5.22 o 
   9   5   1       12.39       13.39      4.84 o 
  10   5   1       19.51       24.35      6.31 o 
 -10   6   1       12.54        6.24      5.12 o 
  -9   6   1       21.66       15.59      5.32 o 
  -8   6   1      115.98      119.48     14.65 o 
  -7   6   1       19.87       13.83      4.55 o 
  -6   6   1      158.68      176.32      6.99 o 
  -5   6   1      246.35      266.83      6.31 o 
  -4   6   1       43.03       45.49      3.10 o 
  -3   6   1     1411.22     1497.65     23.95 o 
  -2   6   1      328.94      389.03     28.63 o 
  -1   6   1      204.71      167.43      8.38 o 
   0   6   1      123.80      166.75      7.88 o 
   1   6   1      208.37      174.90      8.34 o 
   2   6   1      315.33      351.40      9.41 o 
   3   6   1     1408.66     1471.76     23.84 o 
   4   6   1       41.93       49.55      5.11 o 
   5   6   1      245.07      286.21      6.56 o 
   6   6   1      155.57      175.37     16.80 o 
   7   6   1       17.43       13.02      6.18 o 
   8   6   1      115.63      116.46      7.02 o 
   9   6   1       21.44        9.90      6.59 o 
  10   6   1       12.78        6.79      5.16 o 
  -9   7   1       10.92        2.04      4.82 o 
  -8   7   1       26.43       24.46      8.74 o 
  -7   7   1       11.98        8.57      4.84 o 
  -6   7   1      224.55      258.96     12.36 o 
  -5   7   1        5.17        9.55      4.17 o 
  -4   7   1       68.40       75.24      3.74 o 
  -3   7   1      219.79      245.06     22.04 o 
  -2   7   1      270.95      281.42     16.80 o 
  -1   7   1     2118.77     2138.33     78.83 o 
   0   7   1     1645.19     1647.77     88.07 o 
   1   7   1     2109.56     2159.20     66.61 o 
   2   7   1      269.39      290.52     12.10 o 
   3   7   1      228.24      252.95      6.08 o 
   4   7   1       64.77       65.03      7.53 o 
   5   7   1        4.67        9.57      2.68 o 
   6   7   1      215.17      245.28      7.84 o 
   7   7   1       10.74        5.87     14.38 o 
   8   7   1       25.51       19.03      6.99 o 
   9   7   1       11.09        8.52      6.56 o 
  -9   8   1        8.19       12.61      4.84 o 
  -8   8   1       77.72       70.30      7.68 o 
  -7   8   1      116.11      120.57     11.15 o 
  -6   8   1       42.64       29.33      5.04 o 
  -5   8   1       75.95       87.46      6.85 o 
  -4   8   1       37.98       53.77      4.17 o 
  -3   8   1      142.97      118.10      4.70 o 
  -2   8   1      266.01      338.60      8.47 o 
  -1   8   1      101.13       99.06      2.77 o 
   0   8   1       42.44       43.99      3.15 o 
   1   8   1       97.49       96.68      3.03 o 
   2   8   1      258.88      327.42     19.22 o 
   3   8   1      143.73      117.51      3.98 o 
   4   8   1       39.49       54.43      6.05 o 
   5   8   1       72.81       91.51      3.79 o 
   6   8   1       44.50       51.39      9.54 o 
   7   8   1      111.59      118.12      7.66 o 
   8   8   1       80.31       86.34      7.13 o 
   9   8   1        8.29        8.33      4.94 o 
  -8   9   1        9.45        3.26      5.88 o 
  -7   9   1        6.72       10.47      7.79 o 
  -6   9   1       51.89       58.91     10.48 o 
  -5   9   1       53.38       51.59      9.63 o 
  -4   9   1        3.04       10.15      4.51 o 
  -3   9   1      363.26      328.40      9.22 o 
  -2   9   1      599.46      559.77     37.76 o 
  -1   9   1       15.97        8.52      1.96 o 
   0   9   1     1062.58     1160.53     47.14 o 
   1   9   1       15.47        6.93      2.29 o 
   2   9   1      601.52      574.79     37.76 o 
   3   9   1      352.93      322.61      8.74 o 
   4   9   1        4.14        2.75      4.20 o 
   5   9   1       51.31       61.92      5.91 o 
   6   9   1       50.58       59.37     18.01 o 
   7   9   1        6.37       12.96      5.79 o 
   8   9   1        9.20        5.64      5.69 o 
  -7  10   1       21.16       33.20      6.05 o 
  -6  10   1       35.88       37.08     11.42 o 
  -5  10   1        3.86       -2.20      4.26 o 
  -4  10   1        3.79       -2.85      4.62 o 
  -3  10   1       91.62       90.35      5.59 o 
  -2  10   1        5.18       14.71      3.73 o 
  -1  10   1       34.00       36.98      2.14 o 
   0  10   1       72.39       62.56      2.68 o 
   1  10   1       35.38       35.63      3.53 o 
   2  10   1        4.43        9.67      3.79 o 
   3  10   1       89.39       77.63      7.12 o 
   4  10   1        3.83        4.79      4.55 o 
   5  10   1        4.40       14.75      5.50 o 
   6  10   1       33.53       43.83      7.26 o 
   7  10   1       20.80       32.23      6.51 o 
  -7  11   1       28.84       24.81      8.20 o 
  -6  11   1        7.75        8.06      5.53 o 
  -5  11   1       42.43       35.38      6.32 o 
  -4  11   1       39.63       42.12      5.24 o 
  -3  11   1       62.85       58.10     20.97 o 
  -2  11   1        8.79        4.67      4.17 o 
  -1  11   1       58.57       62.67      7.72 o 
   0  11   1        3.17        3.89      3.45 o 
   1  11   1       56.16       63.02      7.84 o 
   2  11   1        8.19       -4.48      5.09 o 
   3  11   1       57.38       68.60     28.63 o 
   4  11   1       38.78       38.58     21.50 o 
   5  11   1       39.61       40.07      9.00 o 
   6  11   1        7.85        5.40     13.98 o 
   7  11   1       28.32       32.73     11.15 o 
  -5  12   1        3.27        6.30     10.62 o 
  -4  12   1       35.33       43.75      5.35 o 
  -3  12   1       46.01       35.79      5.22 o 
  -2  12   1       15.47       15.94      4.82 o 
  -1  12   1        2.27        8.68      3.03 o 
   0  12   1       13.61       12.08      3.58 o 
   1  12   1        2.07        7.38      3.33 o 
   2  12   1       15.53        5.90      5.72 o 
   3  12   1       45.88       35.11     11.15 o 
   4  12   1       35.28       41.81      6.99 o 
   5  12   1        3.15       -2.42      7.66 o 
  -4  13   1        5.02       13.98     12.10 o 
  -3  13   1       38.24       44.19     14.78 o 
  -2  13   1       11.70        5.95      5.07 o 
  -1  13   1      119.88      124.61      8.92 o 
   0  13   1       96.25       83.76      9.79 o 
   1  13   1      119.69      115.40     15.95 o 
   2  13   1       10.96        1.71      9.95 o 
   3  13   1       38.80       48.88     12.23 o 
   4  13   1        4.90       -4.97      4.97 o 
   0  14   1        4.50        0.81      4.26 o 
   0   0   2     1248.36      793.60     74.59 o 
   1   0   2     4636.10     4496.43     61.73 o 
   2   0   2        0.04        2.30      2.28 o 
   3   0   2     1013.18      928.39     30.37 o 
   4   0   2      117.13       80.09     13.30 o 
   5   0   2     1843.81     1832.35     29.74 o 
   6   0   2     2790.12     2665.71     38.84 o 
   7   0   2        5.55        8.51      3.13 o 
   8   0   2      352.54      357.72     19.49 o 
   9   0   2      422.95      424.28     10.45 o 
  10   0   2        5.87        3.09      4.08 o 
  11   0   2       20.97        4.57      7.53 o 
 -11   1   2        4.39        1.08      7.26 o 
 -10   1   2       47.53       38.98      9.41 o 
  -9   1   2       73.88       77.29      9.00 o 
  -8   1   2        1.90        0.81      3.49 o 
  -7   1   2      232.48      243.16     11.15 o 
  -6   1   2     1268.35     1216.98     37.63 o 
  -5   1   2     1795.45     1706.19    186.00 o 
  -4   1   2      852.40      714.51     58.33 o 
  -3   1   2    14357.02    13875.51    114.23 o 
  -2   1   2     4773.84     4616.66     60.48 o 
  -1   1   2     5365.69     4272.51    616.84 o 
   0   1   2    10488.86    10075.86    381.17 o 
   1   1   2     5158.73     5098.35    160.73 o 
   2   1   2     4736.03     4363.46     59.13 o 
   3   1   2    14304.90    12625.21    598.72 o 
   4   1   2      852.64      692.33     47.71 o 
   5   1   2     1792.31     1793.09     40.99 o 
   6   1   2     1254.72     1182.20     21.56 o 
   7   1   2      229.59      192.26     25.00 o 
   8   1   2        1.63        2.07      2.38 o 
   9   1   2       74.11       60.62      6.05 o 
  10   1   2       47.89       46.70      6.32 o 
  11   1   2        4.24        6.45      7.53 o 
 -11   2   2       14.94       12.90      6.99 o 
 -10   2   2       19.72       16.40      6.99 o 
  -9   2   2       11.17       19.89      6.45 o 
  -8   2   2       54.46       63.16      5.11 o 
  -7   2   2      552.81      613.91     19.89 o 
  -6   2   2      519.82      499.13     19.89 o 
  -5   2   2     1454.57     1335.86     33.06 o 
  -4   2   2     1235.43     1067.08     31.72 o 
  -2   2   2     2444.73     2408.05     45.69 o 
  -1   2   2     1011.35     1047.73     30.91 o 
   0   2   2     3094.81     3002.85    133.86 o 
   1   2   2     1014.09     1041.55     38.44 o 
   2   2   2     2517.70     2476.86     47.58 o 
   3   2   2     5109.44     4889.21     69.08 o 
   4   2   2     1240.74     1140.46     36.02 o 
   5   2   2     1479.49     1468.11     38.17 o 
   6   2   2      517.47      512.04     21.50 o 
   7   2   2      559.01      538.65     19.62 o 
   8   2   2       56.24       45.96      4.57 o 
   9   2   2       11.74        9.95      5.38 o 
  10   2   2       19.48       16.40      8.06 o 
 -11   3   2        0.03       10.75      6.99 o 
 -10   3   2       89.17       80.90      9.68 o 
  -9   3   2       30.63       30.37      7.53 o 
  -8   3   2      110.49      128.21      8.60 o 
  -7   3   2       54.44       80.90      5.64 o 
  -6   3   2      670.98      698.57     24.19 o 
  -5   3   2      464.61      420.65     12.90 o 
  -1   3   2     9820.83     9835.94     95.42 o 
   0   3   2     1525.61     1759.63     89.77 o 
   1   3   2     9768.45     9868.49    579.90 o 
   2   3   2     7424.87     7653.13     85.74 o 
   3   3   2     1182.78     1165.99     36.02 o 
   4   3   2     8471.13     8371.86     88.70 o 
   5   3   2      483.36      502.09     22.31 o 
   6   3   2      679.33      660.67     22.04 o 
   7   3   2       56.46       63.97      5.11 o 
   8   3   2      109.39      102.94      8.33 o 
   9   3   2       29.08       23.92      6.72 o 
  10   3   2       89.11       74.72      9.14 o 
 -10   4   2       22.19       12.63      7.26 o 
  -9   4   2       80.85      115.31     11.02 o 
  -8   4   2      134.93      163.96      9.41 o 
  -7   4   2      314.91      344.58     13.71 o 
  -6   4   2      176.17      170.68      6.72 o 
  -5   4   2      255.66      204.28      6.99 o 
  -4   4   2     1528.16     1452.25     33.33 o 
  -3   4   2     2791.35     2531.69     46.23 o 
  -2   4   2      529.16      567.94     25.53 o 
  -1   4   2     4308.92     4495.63     75.80 o 
   0   4   2     2859.15     2978.07    180.49 o 
   1   4   2     4327.76     4615.91    241.37 o 
   2   4   2      559.36      601.00     26.61 o 
   3   4   2     2790.34     2671.46     50.80 o 
   4   4   2     1566.25     1546.86     38.71 o 
   5   4   2      270.61      224.17      7.79 o 
   6   4   2      181.78      159.12      6.18 o 
   7   4   2      313.27      294.32     12.63 o 
   8   4   2      136.12      113.16      9.14 o 
   9   4   2       83.99      102.14      9.14 o 
  10   4   2       22.17       -1.61      8.33 o 
 -10   5   2        0.95        8.87      7.26 o 
  -9   5   2      107.51      124.99     11.83 o 
  -8   5   2        2.97       -3.23      8.60 o 
  -7   5   2       83.42       95.96      5.91 o 
  -6   5   2       20.93       22.04      4.57 o 
  -5   5   2      175.08      165.84      6.99 o 
  -4   5   2      889.53      870.60     24.73 o 
  -3   5   2      744.95      747.22     27.68 o 
  -2   5   2      371.43      430.86     16.13 o 
  -1   5   2     5110.01     5030.82    237.34 o 
   0   5   2     8970.51     9133.07    671.96 o 
   1   5   2     5073.11     5047.64    435.30 o 
   2   5   2      360.25      423.34     13.98 o 
   3   5   2      772.36      838.88     27.42 o 
   4   5   2      897.37      922.74     28.49 o 
   5   5   2      181.80      166.38      6.18 o 
   6   5   2       19.24       13.44      3.49 o 
   7   5   2       87.57       74.99      5.38 o 
   8   5   2        2.40       -8.06      8.06 o 
   9   5   2      103.21       69.08      9.14 o 
  10   5   2        1.05        4.84      9.41 o 
 -10   6   2        5.38       11.29      6.99 o 
  -9   6   2       33.88       39.51     10.75 o 
  -8   6   2       25.00       25.27      6.72 o 
  -7   6   2      600.83      655.30     16.13 o 
  -6   6   2      515.19      624.39     18.28 o 
  -5   6   2      380.62      371.73     10.21 o 
  -4   6   2      207.77      194.87      7.53 o 
  -3   6   2      109.95      103.48      5.64 o 
  -2   6   2     1134.22     1361.67     36.82 o 
  -1   6   2      331.86      309.77      8.34 o 
   0   6   2     2238.18     2387.01    186.13 o 
   1   6   2      330.23      300.01      6.76 o 
   2   6   2     1127.19     1258.72     33.60 o 
   3   6   2      106.59      105.90      4.84 o 
   4   6   2      197.21      171.49      6.18 o 
   5   6   2      376.63      389.47     17.20 o 
   6   6   2      516.25      555.31     16.13 o 
   7   6   2      616.09      620.09     15.32 o 
   8   6   2       24.58       25.53      6.99 o 
   9   6   2       35.10       45.96      7.79 o 
  10   6   2        5.68        6.45      8.33 o 
  -9   7   2       22.92       29.84      9.68 o 
  -8   7   2       71.40       94.34      9.68 o 
  -7   7   2      111.91      181.16     10.75 o 
  -6   7   2      155.53      194.87      6.99 o 
  -5   7   2       42.57       41.93      5.11 o 
  -4   7   2      513.89      508.27     18.55 o 
  -3   7   2      968.14     1065.20     26.61 o 
  -2   7   2      357.50      420.11     13.17 o 
  -1   7   2      231.35      263.15     34.81 o 
   0   7   2      458.84      493.24     32.52 o 
   1   7   2      229.85      262.60      6.43 o 
   2   7   2      348.80      363.13     11.02 o 
   3   7   2      979.48     1002.03     27.68 o 
   4   7   2      516.20      526.28     18.28 o 
   5   7   2       42.99       32.25      4.30 o 
   6   7   2      163.28      165.84      6.18 o 
   7   7   2      114.28      110.47      9.41 o 
   8   7   2       71.68       56.18      8.87 o 
   9   7   2       24.27       25.80      9.68 o 
  -9   8   2        7.70        3.49      8.60 o 
  -8   8   2       26.99       43.81     11.02 o 
  -7   8   2      346.87      442.15     15.32 o 
  -6   8   2      156.28      155.09     10.21 o 
  -5   8   2       25.37       25.53      4.30 o 
  -4   8   2       72.48       66.66      5.38 o 
  -3   8   2       18.03       16.66      4.57 o 
  -2   8   2      107.65      112.89      6.18 o 
  -1   8   2     1210.57     1154.14     77.95 o 
   0   8   2      525.73      597.69     34.14 o 
   1   8   2     1199.40     1139.28    116.52 o 
   2   8   2      107.69      107.25      5.38 o 
   3   8   2       17.83        9.14      3.49 o 
   4   8   2       72.69       72.57      4.57 o 
   5   8   2       25.92       31.45      3.76 o 
   6   8   2      158.46      125.52      8.60 o 
   7   8   2      341.84      357.48     13.71 o 
   8   8   2       26.43       33.33      7.26 o 
   9   8   2        7.79       -7.53      7.79 o 
  -8   9   2       10.03       28.76      8.06 o 
  -7   9   2       27.85       33.60     10.21 o 
  -6   9   2      104.23      122.03      9.95 o 
  -5   9   2      109.54       98.64      8.06 o 
  -4   9   2      100.35      134.39      8.87 o 
  -3   9   2      113.44      121.49      6.18 o 
  -2   9   2      354.14      402.37     15.59 o 
  -1   9   2      125.44      107.37      6.72 o 
   0   9   2     1162.31     1175.28    103.48 o 
   1   9   2      125.85       98.58     24.59 o 
   2   9   2      357.55      363.13     13.98 o 
   3   9   2      115.93       95.15      5.38 o 
   4   9   2      100.07      107.51      8.60 o 
   5   9   2      110.98       69.35      8.33 o 
   6   9   2      107.81       87.09      8.87 o 
   7   9   2       27.65       30.91     10.48 o 
   8   9   2        9.97       11.83      7.79 o 
  -7  10   2       42.74       57.79      9.14 o 
  -6  10   2        7.54        0.54     10.21 o 
  -5  10   2      261.04      287.33     12.36 o 
  -4  10   2      207.00      247.01     11.83 o 
  -3  10   2      134.33      124.72      9.14 o 
  -2  10   2       56.89       62.36      7.53 o 
  -1  10   2       95.15      102.41      4.08 o 
   0  10   2       11.32       21.57      3.90 o 
   1  10   2       91.72      103.71     10.48 o 
   2  10   2       57.97       22.85      5.64 o 
   3  10   2      132.76      122.03      7.79 o 
   4  10   2      207.18      207.50     10.75 o 
   5  10   2      266.72      266.37     11.56 o 
   6  10   2        7.87        5.11      7.26 o 
   7  10   2       44.63       48.38      8.33 o 
  -6  11   2       46.89       57.52      9.68 o 
  -5  11   2       16.98       20.97      8.60 o 
  -4  11   2       19.81       13.71      7.53 o 
  -3  11   2        2.24       12.90      9.14 o 
  -2  11   2        7.96        0.00      6.99 o 
  -1  11   2       44.81       42.78      5.03 o 
   0  11   2       16.26       18.86      5.30 o 
   1  11   2       44.87       36.01      8.33 o 
   2  11   2        9.34        4.03      6.99 o 
   3  11   2        1.60       -0.27      6.72 o 
   4  11   2       20.12        8.33      6.45 o 
   5  11   2       16.34       16.40      7.26 o 
   6  11   2       46.84       30.64      8.06 o 
  -5  12   2       11.59       14.51      8.06 o 
  -4  12   2       57.16       76.07      8.87 o 
  -3  12   2        9.24       -0.54      7.79 o 
  -2  12   2      159.65      167.18     11.83 o 
  -1  12   2        3.57        5.01      4.93 o 
   0  12   2      144.07      124.05      6.97 o 
   1  12   2        3.64        1.02      4.57 o 
   2  12   2      163.51      143.26      9.95 o 
   3  12   2        9.45        9.41      7.53 o 
   4  12   2       59.47       65.05      8.06 o 
   5  12   2       10.82        1.08      6.18 o 
  -4  13   2       30.52       31.45      8.33 o 
  -3  13   2        8.99       13.44     10.48 o 
  -2  13   2       51.17       48.38      8.60 o 
  -1  13   2       21.62       15.59      6.45 o 
   0  13   2       62.69       45.57     23.92 o 
   1  13   2       22.11       13.13      4.74 o 
   2  13   2       52.84       33.87      7.79 o 
   3  13   2        9.30        8.87      6.99 o 
   4  13   2       32.00       10.48      7.26 o 
   1   0   3     1861.43     1457.09    225.52 o 
   2   0   3     6560.91     4114.05   1182.93 o 
   3   0   3     1018.67      826.25     27.95 o 
   4   0   3      231.21      294.03     37.50 o 
   5   0   3     1921.54     1822.92     28.60 o 
   6   0   3       19.02       19.89      4.03 o 
   7   0   3      156.88      167.60      5.91 o 
   8   0   3        0.26       -2.28      2.66 o 
   9   0   3       83.55      107.61      6.54 o 
  10   0   3        0.03       -3.30      5.51 o 
  11   0   3        0.76       -4.57      6.18 o 
 -11   1   3        0.59        0.54      7.53 o 
 -10   1   3       21.34       10.45     11.42 o 
  -9   1   3      106.06      109.09      7.36 o 
  -8   1   3       91.59       83.97      3.70 o 
  -7   1   3      481.16      505.32     26.07 o 
  -6   1   3      440.59      447.47     33.46 o 
  -5   1   3      997.50      944.78     29.03 o 
  -4   1   3      499.28      477.63     16.13 o 
  -3   1   3     2986.12     2848.59     52.41 o 
  -2   1   3     2140.50     1532.41    345.39 o 
  -1   1   3      668.81      547.32     66.71 o 
   0   1   3       34.47       50.80      1.28 o 
   1   1   3      686.96      682.46     11.99 o 
   2   1   3     2077.32     1978.10    124.85 o 
   3   1   3     2954.40     2673.64     70.69 o 
   4   1   3      532.71      457.72     40.99 o 
   5   1   3      976.24      931.05     56.85 o 
   6   1   3      445.12      455.73     45.29 o 
   7   1   3      487.48      492.29     33.60 o 
   8   1   3       94.08       87.60      4.43 o 
   9   1   3      103.19       96.92     15.19 o 
  10   1   3       22.04       21.51     11.96 o 
  11   1   3        0.68        1.08      7.26 o 
 -11   2   3        1.02       -4.84      9.14 o 
 -10   2   3       18.40       20.43      6.72 o 
  -9   2   3      124.57      154.28     10.21 o 
  -8   2   3      167.48      194.06      6.72 o 
  -7   2   3      113.25      114.77      5.91 o 
  -6   2   3      103.37       93.54      6.45 o 
  -5   2   3      593.10      563.91     21.23 o 
  -4   2   3      847.39      781.09     26.88 o 
  -3   2   3     3885.22     3344.50     56.71 o 
  -2   2   3     3877.88     3470.83     56.18 o 
  -1   2   3     1916.38     1992.60     52.55 o 
   0   2   3     5067.11     4599.26    111.01 o 
   1   2   3     1849.67     1925.72     62.90 o 
   2   2   3     3829.65     3517.06     57.25 o 
   3   2   3     3707.71     3704.13     59.40 o 
   4   2   3      858.41      813.88     30.10 o 
   5   2   3      577.30      574.13     25.00 o 
   6   2   3       97.44       82.25      4.84 o 
   7   2   3      106.11       83.59      5.38 o 
   8   2   3      158.86      145.95      6.18 o 
   9   2   3      127.75      145.95      9.95 o 
  10   2   3       19.16       20.43      6.72 o 
 -11   3   3        2.76       -8.60      8.60 o 
 -10   3   3       13.65       11.29      8.60 o 
  -9   3   3       30.54       57.25      8.33 o 
  -8   3   3      256.67      263.95     11.29 o 
  -7   3   3      448.26      417.16     16.93 o 
  -6   3   3      209.30      232.23      8.87 o 
  -5   3   3      291.83      313.67     10.75 o 
  -3   3   3      533.06      508.81     12.36 o 
  -1   3   3     5920.98     5922.42     74.99 o 
   0   3   3     7149.61     7072.49    306.68 o 
   1   3   3     5884.02     5821.84    315.55 o 
   2   3   3     6770.79     6639.00     80.37 o 
   3   3   3      592.01      564.45     25.80 o 
   4   3   3     6782.15     6481.23     77.68 o 
   5   3   3      282.79      297.81     11.29 o 
   6   3   3      212.42      192.45      7.26 o 
   7   3   3      448.39      370.39     15.05 o 
   8   3   3      261.27      223.63     11.02 o 
   9   3   3       31.21       20.16      6.72 o 
  10   3   3       13.15        6.45      6.18 o 
 -10   4   3       13.30       -8.06      8.06 o 
  -9   4   3       35.88       38.97      7.53 o 
  -8   4   3      181.53      193.26     10.21 o 
  -7   4   3      244.63      264.22      8.60 o 
  -6   4   3      715.22      741.85     21.77 o 
  -5   4   3      456.16      483.28     19.35 o 
  -4   4   3      667.16      667.39     24.19 o 
  -3   4   3     3017.94     2854.77     50.53 o 
  -2   4   3      795.41      752.33     29.30 o 
  -1   4   3     1834.70     1941.92     32.21 o 
   0   4   3     4143.34     4169.06    326.44 o 
   1   4   3     1808.68     1907.13    136.14 o 
   2   4   3      790.17      779.48     28.76 o 
   3   4   3     2997.42     2890.25     52.95 o 
   4   4   3      657.06      599.39     25.00 o 
   5   4   3      453.19      475.21     21.23 o 
   6   4   3      695.63      668.20     21.50 o 
   7   4   3      244.99      231.42      7.79 o 
   8   4   3      177.96      156.43      9.14 o 
   9   4   3       37.84       32.25      9.14 o 
  10   4   3       13.11       23.65      7.79 o 
 -10   5   3        0.30       -1.61      5.91 o 
  -9   5   3        2.57        1.88      6.72 o 
  -8   5   3       48.45       42.74      6.99 o 
  -7   5   3       50.53       59.67      5.38 o 
  -6   5   3      313.80      340.55     10.48 o 
  -5   5   3      249.79      224.97      7.79 o 
  -4   5   3     1187.15     1168.14     27.68 o 
  -3   5   3      660.77      668.20     16.40 o 
  -2   5   3     2767.01     2927.07     51.61 o 
  -1   5   3     2102.99     2267.49    126.46 o 
   0   5   3      246.77      281.30     14.38 o 
   1   5   3     2100.56     2332.73    183.18 o 
   2   5   3     2743.95     2802.09     52.41 o 
   3   5   3      672.21      685.40     25.27 o 
   4   5   3     1211.24     1241.52     31.72 o 
   5   5   3      257.41      254.27      9.68 o 
   6   5   3      318.79      303.73     14.78 o 
   7   5   3       52.38       36.29      4.84 o 
   8   5   3       50.47       51.07      8.60 o 
   9   5   3        2.57       -4.03      9.14 o 
  10   5   3        0.19      -10.48     10.48 o 
 -10   6   3       18.84        0.54      8.33 o 
  -9   6   3       17.08       32.25      9.95 o 
  -8   6   3       12.57        6.18      6.45 o 
  -7   6   3      160.50      187.07     11.29 o 
  -6   6   3      158.50      180.62      7.26 o 
  -5   6   3       81.17       70.96      5.11 o 
  -4   6   3     2272.31     2239.52     37.36 o 
  -3   6   3      606.36      608.53     25.00 o 
  -2   6   3       76.14       99.18      5.11 o 
  -1   6   3     1015.31     1081.67     23.85 o 
   0   6   3      494.67      517.21     25.94 o 
   1   6   3     1024.98     1095.73     88.03 o 
   2   6   3       67.59       92.73      4.57 o 
   3   6   3      618.99      615.25     22.04 o 
   4   6   3     2241.07     2194.90     37.90 o 
   5   6   3       77.79       81.17      4.84 o 
   6   6   3      153.63      150.25      5.91 o 
   7   6   3      163.05      171.49      9.68 o 
   8   6   3       12.39        5.38      5.64 o 
   9   6   3       16.28        5.91      7.26 o 
  10   6   3       18.63       15.32      7.53 o 
  -9   7   3       11.88       13.98      8.33 o 
  -8   7   3       76.63      101.87      9.41 o 
  -7   7   3      157.78      187.34     11.02 o 
  -6   7   3      138.07      169.60      9.95 o 
  -5   7   3      185.67      185.46      6.72 o 
  -4   7   3      325.19      294.86      8.87 o 
  -3   7   3     1838.66     1873.70     33.87 o 
  -2   7   3       39.39       31.99      4.30 o 
  -1   7   3      767.88      779.29     38.44 o 
   0   7   3     1992.72     2103.75    170.28 o 
   1   7   3      779.58      765.68     32.39 o 
   2   7   3       38.40       31.45      3.76 o 
   3   7   3     1826.49     1864.30     34.40 o 
   4   7   3      315.03      271.47      9.14 o 
   5   7   3      188.12      186.81      6.72 o 
   6   7   3      139.87      125.79      8.87 o 
   7   7   3      158.05      165.57      9.68 o 
   8   7   3       72.95       49.73      8.33 o 
   9   7   3       11.57       23.38      8.06 o 
  -9   8   3        9.81        9.95      8.33 o 
  -8   8   3        3.41        1.88     10.21 o 
  -7   8   3      102.39      117.46     10.48 o 
  -6   8   3       37.66       39.78      7.79 o 
  -5   8   3       50.54       48.38      4.57 o 
  -4   8   3      184.70      194.06      7.53 o 
  -3   8   3      131.48      122.83      5.91 o 
  -2   8   3      141.63      142.19      6.72 o 
  -1   8   3       87.94       68.53      3.51 o 
   0   8   3      696.14      753.18     44.35 o 
   1   8   3       84.47       59.89      3.32 o 
   2   8   3      147.04      135.20      5.64 o 
   3   8   3      135.36      110.20      5.38 o 
   4   8   3      180.18      207.23      6.45 o 
   5   8   3       48.90       44.89      4.03 o 
   6   8   3       38.21       31.99      6.45 o 
   7   8   3      100.68       95.42      8.60 o 
   8   8   3        3.67       -3.49      8.33 o 
   9   8   3        9.27       14.78      9.68 o 
  -8   9   3       14.64       19.89     10.48 o 
  -7   9   3       56.85       54.03      9.41 o 
  -6   9   3       71.91       70.15      9.41 o 
  -5   9   3        0.84       -0.27      7.26 o 
  -4   9   3      103.95       78.75      8.06 o 
  -3   9   3      152.08      150.79      6.45 o 
  -2   9   3        6.29       11.02      4.30 o 
  -1   9   3       23.99       43.17      8.06 o 
   0   9   3      370.03      406.00     62.90 o 
   1   9   3       25.54       48.24     14.51 o 
   2   9   3        7.02       -2.15      3.76 o 
   3   9   3      153.49      129.82      5.91 o 
   4   9   3      105.02       45.96      6.99 o 
   5   9   3        0.80       -0.81      8.60 o 
   6   9   3       71.96       55.64      8.06 o 
   7   9   3       57.14       45.69     11.02 o 
   8   9   3       14.66        1.34      7.26 o 
  -7  10   3       34.89       36.55      8.87 o 
  -6  10   3       25.31        8.33      7.53 o 
  -5  10   3       53.79       40.86      9.41 o 
  -4  10   3      121.44      117.46     11.29 o 
  -3  10   3      195.32      202.66     10.21 o 
  -2  10   3       44.29       46.50      7.53 o 
  -1  10   3       96.73      126.37      4.17 o 
   0  10   3        0.04       -0.38      2.69 o 
   1  10   3       90.23      125.34      6.05 o 
   2  10   3       45.23       51.88      6.18 o 
   3  10   3      186.62      192.45      8.87 o 
   4  10   3      122.57       77.95      7.26 o 
   5  10   3       52.32       34.67      6.45 o 
   6  10   3       24.62       18.28      6.72 o 
   7  10   3       34.19       34.67      7.79 o 
  -6  11   3       24.84       41.66      8.60 o 
  -5  11   3       13.17       16.13      7.79 o 
  -4  11   3       18.64       11.56      7.26 o 
  -3  11   3       54.23       59.67      7.53 o 
  -2  11   3       34.56       33.33      7.53 o 
  -1  11   3      127.59      123.88     17.34 o 
   0  11   3      156.37      113.05     14.38 o 
   1  11   3      126.30      117.75      6.17 o 
   2  11   3       35.39       29.03      6.18 o 
   3  11   3       54.62       35.21      6.99 o 
   4  11   3       20.04        6.72      5.38 o 
   5  11   3       13.84       25.53      7.79 o 
   6  11   3       23.90        4.03      6.99 o 
  -5  12   3        8.75       12.90      8.87 o 
  -4  12   3       17.59       25.80      8.06 o 
  -3  12   3        3.74       15.32      9.14 o 
  -2  12   3       32.11       25.80      7.79 o 
  -1  12   3       59.69       60.56      6.99 o 
   0  12   3        9.95        9.42      7.93 o 
   1  12   3       59.79       56.69      5.72 o 
   2  12   3       33.02       37.90      7.26 o 
   3  12   3        3.64       -2.42      6.72 o 
   4  12   3       17.50       15.86      6.72 o 
   5  12   3        9.23       23.92      7.79 o 
  -4  13   3        6.61       -5.64     11.29 o 
  -3  13   3        1.86        0.00      9.14 o 
  -2  13   3        4.60       13.71     10.21 o 
  -1  13   3       20.07       26.55     18.68 o 
   0  13   3       15.29       12.23      8.20 o 
   1  13   3       20.61       16.80      8.74 o 
   2  13   3        4.52        5.64      6.99 o 
   3  13   3        1.57       10.75      7.26 o 
   4  13   3        6.12        4.57      7.26 o 
   0   0   4    30143.50    28718.66    126.06 o 
   1   0   4     3461.45     3553.71     73.32 o 
   2   0   4      292.61      193.87    103.08 o 
   4   0   4       31.43       24.42      9.95 o 
   5   0   4     1996.69     1905.54     59.54 o 
   6   0   4      834.68      812.23     18.95 o 
   7   0   4       93.46       88.49      3.87 o 
   8   0   4       39.16       36.81      3.02 o 
   9   0   4      148.14      125.22     11.83 o 
  10   0   4        1.77        0.50      5.07 o 
  11   0   4        4.31        9.68      7.26 o 
 -11   1   4        3.39        5.91      6.72 o 
 -10   1   4       51.33       52.14      5.98 o 
  -9   1   4       82.99       74.75      6.16 o 
  -8   1   4       81.60       95.96      5.11 o 
  -7   1   4      185.33      214.89     10.75 o 
  -6   1   4      370.82      380.24     19.76 o 
  -5   1   4      104.22       99.60     18.28 o 
  -4   1   4     1112.96     1142.61     33.33 o 
  -3   1   4     8004.94     8269.99     87.36 o 
  -2   1   4    11854.15    11472.84     97.03 o 
  -1   1   4     4767.20     4808.12    129.60 o 
   0   1   4     1108.52     1070.99     27.65 o 
   1   1   4     4908.89     4835.21     95.67 o 
   2   1   4    12076.21    11513.43     97.30 o 
   3   1   4     8002.04     8056.58     85.74 o 
   4   1   4     1094.40      955.82    121.49 o 
   5   1   4      102.40       98.13      3.48 o 
   6   1   4      375.86      362.29     17.87 o 
   7   1   4      186.95      199.28      9.00 o 
   8   1   4       79.94      100.50      8.60 o 
   9   1   4       84.14       77.96      5.93 o 
  10   1   4       50.06       36.92      7.15 o 
  11   1   4        3.29       -5.91      5.91 o 
 -11   2   4        1.40       14.51      6.99 o 
 -10   2   4       91.54      111.55      9.95 o 
  -9   2   4       23.60       39.78      9.68 o 
  -8   2   4       28.52       42.74      6.45 o 
  -7   2   4       18.22       15.59      4.57 o 
  -6   2   4      314.71      294.05     10.21 o 
  -5   2   4     1796.57     1651.96     34.14 o 
  -4   2   4     1014.65      899.63     29.84 o 
  -3   2   4     1796.12     1373.23     52.95 o 
  -2   2   4     3020.40     2748.33     52.14 o 
  -1   2   4     3181.68     3357.04     49.46 o 
   0   2   4    12276.99    12232.78    162.08 o 
   1   2   4     3194.82     3233.41    157.64 o 
   2   2   4     2911.82     2899.66     51.61 o 
   3   2   4     1799.56     1791.46     43.01 o 
   4   2   4     1006.51     1055.52     32.52 o 
   5   2   4     1803.60     1822.37     39.24 o 
   6   2   4      317.95      285.18      9.68 o 
   7   2   4       17.98       15.05      3.76 o 
   8   2   4       27.28       21.23      5.91 o 
   9   2   4       23.01       18.55      6.45 o 
  10   2   4       94.20      107.51      9.41 o 
 -10   3   4       18.75       25.80      7.26 o 
  -9   3   4       41.29       44.08      7.53 o 
  -8   3   4       22.72       25.27      8.60 o 
  -7   3   4      798.18      853.13     20.16 o 
  -6   3   4       74.60       75.26      5.38 o 
  -5   3   4      318.91      309.37     11.02 o 
  -4   3   4      149.06      125.79      5.38 o 
  -1   3   4     7894.74     8121.35     87.62 o 
   0   3   4      280.72      183.79      7.93 o 
   1   3   4     7883.46     8191.06    188.15 o 
   2   3   4      539.84      656.11     26.34 o 
   3   3   4     4529.00     4433.62     66.12 o 
   4   3   4      139.70      131.97      5.11 o 
   5   3   4      326.47      362.05     11.56 o 
   6   3   4       74.28       70.15      4.84 o 
   7   3   4      804.13      744.80     19.35 o 
   8   3   4       21.67       19.35      6.45 o 
   9   3   4       42.40       29.84      7.53 o 
  10   3   4       18.11       11.56      8.06 o 
 -10   4   4        1.42       13.17      9.41 o 
  -9   4   4       16.52       25.00      7.53 o 
  -8   4   4       71.26       82.52      8.06 o 
  -7   4   4       32.22       34.14      5.11 o 
  -6   4   4      697.81      750.45     22.85 o 
  -5   4   4      581.86      537.30     20.97 o 
  -4   4   4      563.61      610.14     23.65 o 
  -3   4   4      854.64      735.40     28.76 o 
  -2   4   4     2936.14     2906.38     55.37 o 
  -1   4   4     1662.21     1756.21    134.39 o 
   0   4   4     2180.61     2158.17    163.69 o 
   1   4   4     1682.08     1756.79    110.74 o 
   2   4   4     2874.48     2867.94     53.49 o 
   3   4   4      826.11      748.57     29.03 o 
   4   4   4      542.58      630.57     24.19 o 
   5   4   4      590.24      589.18     22.85 o 
   6   4   4      691.94      707.98     21.23 o 
   7   4   4       31.83       35.48      4.57 o 
   8   4   4       68.89       68.54      7.53 o 
   9   4   4       16.86       15.86      8.60 o 
  10   4   4        1.71        4.84      6.18 o 
 -10   5   4        6.71       16.13      6.72 o 
  -9   5   4       35.91       46.23      8.87 o 
  -8   5   4       42.43       47.04      6.99 o 
  -7   5   4      299.66      352.92     12.63 o 
  -6   5   4      203.86      217.72      8.06 o 
  -5   5   4      369.49      335.44      9.68 o 
  -4   5   4      244.81      231.16      6.99 o 
  -3   5   4      975.81      883.50     27.15 o 
  -2   5   4      339.13      371.19     11.02 o 
  -1   5   4     1482.84     1577.43     64.24 o 
   0   5   4      864.08      812.99     56.31 o 
   1   5   4     1507.10     1661.83     90.72 o 
   2   5   4      329.01      335.18     11.56 o 
   3   5   4      992.28      917.90     29.57 o 
   4   5   4      255.93      238.68      8.33 o 
   5   5   4      381.62      347.81     11.02 o 
   6   5   4      194.28      173.90      6.72 o 
   7   5   4      306.39      324.96     11.56 o 
   8   5   4       42.38       40.86      8.60 o 
   9   5   4       37.82       23.65      6.72 o 
  10   5   4        6.79        9.68      6.72 o 
 -10   6   4       29.85       38.97     12.90 o 
  -9   6   4        3.09        0.54      6.99 o 
  -8   6   4       13.84       23.92      7.79 o 
  -7   6   4       54.06       61.01      8.60 o 
  -6   6   4       69.21       71.77      5.91 o 
  -5   6   4      205.25      186.54      6.45 o 
  -4   6   4       93.99       94.61      5.64 o 
  -3   6   4      604.96      535.96     21.50 o 
  -2   6   4      803.88      865.22     28.76 o 
  -1   6   4      126.12      118.52      3.70 o 
   0   6   4     2174.30     2141.24    127.81 o 
   1   6   4      123.00      122.91     10.21 o 
   2   6   4      804.32      761.20     25.53 o 
   3   6   4      599.25      564.99     21.50 o 
   4   6   4       95.87       93.27      5.11 o 
   5   6   4      202.91      185.46      6.45 o 
   6   6   4       65.47       66.66      4.84 o 
   7   6   4       51.30       49.19      6.99 o 
   8   6   4       14.55       14.25      5.64 o 
   9   6   4        3.38       11.02      6.45 o 
  10   6   4       29.08       36.02      8.60 o 
  -9   7   4       21.74       21.50      8.33 o 
  -8   7   4       29.35       41.66      8.06 o 
  -7   7   4       14.59       20.16      6.99 o 
  -6   7   4       99.40      138.16      9.68 o 
  -5   7   4      480.29      481.93     14.51 o 
  -4   7   4      108.37      109.66      6.18 o 
  -3   7   4     1819.11     1732.05     31.18 o 
  -2   7   4       88.12       97.03      5.64 o 
  -1   7   4      109.81      130.74     10.35 o 
   0   7   4        3.36       22.71      2.66 o 
   1   7   4      113.04      144.68      6.85 o 
   2   7   4       91.79       91.12      4.84 o 
   3   7   4     1848.24     1671.85     31.45 o 
   4   7   4      110.85      113.16      5.64 o 
   5   7   4      491.33      500.75     16.13 o 
   6   7   4       98.97       80.90      7.26 o 
   7   7   4       13.88        9.95      5.91 o 
   8   7   4       29.70       12.90      7.79 o 
   9   7   4       21.78       23.38      7.79 o 
  -9   8   4        0.71        2.15      7.53 o 
  -8   8   4       13.33       22.58      8.33 o 
  -7   8   4        7.34        0.81      6.72 o 
  -6   8   4       92.85       92.19      8.87 o 
  -5   8   4      313.93      351.30     12.36 o 
  -4   8   4       97.22       92.73      5.38 o 
  -3   8   4      117.41      110.20      5.91 o 
  -2   8   4       56.89       74.18      5.64 o 
  -1   8   4      298.41      289.33     20.83 o 
   0   8   4      138.99      115.59      5.11 o 
   1   8   4      299.29      290.86     27.55 o 
   2   8   4       55.07       70.96      4.84 o 
   3   8   4      125.77      132.24      5.91 o 
   4   8   4       89.45       70.15      4.84 o 
   5   8   4      308.06      328.19     11.02 o 
   6   8   4       93.31       78.75      7.26 o 
   7   8   4        6.72       -4.57      5.38 o 
   8   8   4       13.71       -0.27      6.72 o 
   9   8   4        0.75       -3.76      6.99 o 
  -8   9   4        6.40        0.54      7.53 o 
  -7   9   4       12.99        7.79     10.75 o 
  -6   9   4       50.35       65.58      8.33 o 
  -5   9   4      119.08      108.86      8.60 o 
  -4   9   4      230.31      268.52     11.56 o 
  -3   9   4      332.38      338.94     12.90 o 
  -2   9   4      119.17      136.81      6.45 o 
  -1   9   4      445.75      435.34     21.23 o 
   0   9   4      130.25      183.43     21.10 o 
   1   9   4      433.10      418.58     23.65 o 
   2   9   4      115.10       90.31      5.91 o 
   3   9   4      320.96      320.93     11.83 o 
   4   9   4      225.96      266.10     10.75 o 
   6   9   4       51.34       30.37      6.72 o 
   7   9   4       12.44        4.30      6.18 o 
   8   9   4        6.96        5.91      6.45 o 
  -7  10   4        2.56       11.56      9.14 o 
  -6  10   4       38.18       22.31     10.21 o 
  -5  10   4       27.21       25.53      9.41 o 
  -4  10   4       35.01       28.49      6.99 o 
  -3  10   4       94.48       91.12      8.06 o 
  -2  10   4       44.43       66.93      7.53 o 
  -1  10   4       94.22      110.76      6.39 o 
   0  10   4      151.86      164.77      4.36 o 
   1  10   4       94.60      110.59      6.32 o 
   2  10   4       42.80       60.75      6.72 o 
   3  10   4       93.30       79.83      8.60 o 
   4  10   4       36.79       39.51      5.91 o 
   5  10   4       27.34       44.89      7.79 o 
   6  10   4       38.95       30.64      6.72 o 
   7  10   4        2.49        1.61      7.26 o 
  -6  11   4       33.48       35.75      8.60 o 
  -5  11   4        0.79       -9.14     10.21 o 
  -4  11   4      136.49      155.09     10.48 o 
  -3  11   4       26.21       41.39      8.33 o 
  -2  11   4      339.71      356.14     15.32 o 
  -1  11   4        2.24        7.35      4.44 o 
   0  11   4      634.49      699.09     43.27 o 
   1  11   4        2.78        2.13      6.32 o 
   2  11   4      345.65      296.20     11.83 o 
   3  11   4       26.59       23.92      6.45 o 
   4  11   4      136.13      109.66      9.95 o 
   5  11   4        0.65        6.45      5.64 o 
   6  11   4       32.14        9.95      6.72 o 
  -5  12   4        1.18       -7.26      7.26 o 
  -4  12   4       11.54        7.26      6.99 o 
  -3  12   4       22.75       17.74      7.26 o 
  -2  12   4       75.15       97.30     11.29 o 
  -1  12   4       11.55        9.90      4.71 o 
   0  12   4       31.71       13.33      5.22 o 
   1  12   4       11.72       -3.38      5.08 o 
   2  12   4       74.82       80.64      8.33 o 
   3  12   4       22.86       16.66      6.72 o 
   4  12   4       11.42        6.45      5.64 o 
   5  12   4        1.08        4.03      7.26 o 
  -3  13   4        6.04       -1.34      8.60 o 
  -2  13   4       51.33       62.90     11.29 o 
  -1  13   4       62.68       49.25     10.21 o 
   0  13   4      103.61      124.11     12.36 o 
   1  13   4       63.90       62.13     26.07 o 
   2  13   4       49.78       30.64      7.79 o 
   3  13   4        6.38        0.00      6.18 o 
   1   0   5     1903.55     1877.98     57.91 o 
   2   0   5       58.83      104.40    136.81 o 
   3   0   5    23159.69    22904.56    142.19 o 
   4   0   5      907.82      889.95     28.49 o 
   5   0   5       36.43       24.22      7.93 o 
   6   0   5     4064.17     3871.37    123.91 o 
   7   0   5        7.54       15.00      3.76 o 
   8   0   5       88.91       64.60      3.29 o 
   9   0   5      109.62      126.24      7.02 o 
  10   0   5       11.60       15.15      5.35 o 
  11   0   5        2.30       18.55      7.26 o 
 -11   1   5        6.16       11.83      8.33 o 
 -10   1   5       96.08      110.48      7.26 o 
  -9   1   5       69.32       61.66      5.50 o 
  -8   1   5      126.19      126.29      9.54 o 
  -7   1   5       60.21       54.59      4.70 o 
  -6   1   5      121.36      112.53     11.02 o 
  -5   1   5      227.88      243.71     28.36 o 
  -4   1   5     1091.92     1190.45     33.60 o 
  -3   1   5     2457.45     2335.21     47.58 o 
  -2   1   5     5023.81     5409.58     68.00 o 
  -1   1   5     9346.41     9787.68    240.65 o 
   0   1   5        0.61        1.08      0.67 o 
   1   1   5     9346.80     9563.51    149.64 o 
   2   1   5     5003.05     5124.13     66.12 o 
   3   1   5     2419.60     2181.19    131.70 o 
   4   1   5     1099.99     1065.94     39.24 o 
   5   1   5      216.73      239.72      6.39 o 
   6   1   5      124.34      105.06      3.87 o 
   7   1   5       65.44       56.70      3.67 o 
   8   1   5      124.91      128.71      4.06 o 
   9   1   5       67.97       61.13      5.98 o 
  10   1   5       95.88       98.27     13.84 o 
  11   1   5        5.84       -8.60      9.95 o 
 -11   2   5        3.22        6.72      8.87 o 
 -10   2   5        0.75       -7.79      7.79 o 
  -9   2   5       36.00       28.49      7.53 o 
  -8   2   5       29.64       27.95      6.18 o 
  -7   2   5       87.69       92.73      6.18 o 
  -6   2   5     1174.72     1235.88     28.76 o 
  -5   2   5       64.17       44.35      4.57 o 
  -4   2   5      391.93      399.95      9.95 o 
  -1   2   5     8153.46     8452.14    174.85 o 
   0   2   5     8634.02     8714.06    249.70 o 
   1   2   5     8214.30     8494.65    217.45 o 
   2   2   5     4301.71     4465.60     64.24 o 
   3   2   5     3153.72     3035.40     53.22 o 
   4   2   5      377.54      417.69     14.78 o 
   5   2   5       66.67       62.36      3.76 o 
   6   2   5     1175.48     1183.73     27.68 o 
   7   2   5       88.78       97.30      5.38 o 
   8   2   5       28.97       12.90      5.91 o 
   9   2   5       36.03       27.15      6.45 o 
  10   2   5        0.64       -5.38      5.38 o 
 -10   3   5       32.46       29.84      8.33 o 
  -9   3   5       16.37       18.81      9.41 o 
  -8   3   5      103.63      115.85      9.14 o 
  -7   3   5      473.26      477.90     16.40 o 
  -6   3   5      280.20      268.79      9.14 o 
  -5   3   5        4.47        6.99      3.49 o 
  -1   3   5     5358.18     5324.37     70.42 o 
   0   3   5    11581.10    11426.33    308.97 o 
   1   3   5     5351.45     5226.97    157.64 o 
   2   3   5     2303.00     2274.73     47.31 o 
   3   3   5     1364.97     1391.77     37.90 o 
   4   3   5      506.65      558.27     23.92 o 
   5   3   5        3.91       11.29      2.96 o 
   6   3   5      281.64      253.20      8.87 o 
   7   3   5      482.90      468.49     15.32 o 
   8   3   5      102.58       94.61      8.33 o 
   9   3   5       15.43        0.27      7.26 o 
  10   3   5       32.14       29.84     10.75 o 
 -10   4   5       19.39       23.12      7.53 o 
  -9   4   5        1.40       12.90      7.26 o 
  -8   4   5       29.42       30.64      6.72 o 
  -7   4   5      166.18      181.16      7.26 o 
  -6   4   5     1128.77     1195.56     26.34 o 
  -5   4   5      556.26      495.91     20.43 o 
  -4   4   5      694.90      715.24     26.34 o 
  -3   4   5     2058.49     1957.83     40.86 o 
  -2   4   5      192.61      212.34      7.79 o 
  -1   4   5     1326.70     1368.32     26.99 o 
   0   4   5     5763.25     5472.56    308.83 o 
   1   4   5     1356.31     1454.90    133.72 o 
   2   4   5      209.55      214.49      8.06 o 
   3   4   5     2008.67     2074.22     43.81 o 
   4   4   5      693.29      713.09     24.73 o 
   5   4   5      562.11      532.46     19.89 o 
   6   4   5     1115.29     1039.39     24.19 o 
   7   4   5      165.06      169.07      6.45 o 
   8   4   5       29.83       17.74      7.53 o 
   9   4   5        1.37        2.42      5.64 o 
  10   4   5       19.19        6.99      6.72 o 
 -10   5   5       19.68       24.19      8.06 o 
  -9   5   5        4.27        9.68      9.68 o 
  -8   5   5       21.23       17.74      7.26 o 
  -7   5   5      211.02      230.08     11.56 o 
  -6   5   5       14.47        9.41      4.84 o 
  -5   5   5       46.19       35.75      4.84 o 
  -4   5   5       68.63       74.45      5.11 o 
  -3   5   5      737.60      742.65     25.27 o 
  -2   5   5      151.54      145.14      5.38 o 
  -1   5   5     3208.21     3262.17     54.16 o 
   0   5   5       36.10       47.85      5.24 o 
   1   5   5     3184.52     3245.60    211.53 o 
   2   5   5      150.12      124.72      4.84 o 
   3   5   5      738.22      742.12     26.07 o 
   4   5   5       72.01       83.32      4.57 o 
   5   5   5       45.52       41.12      4.30 o 
   6   5   5       14.86        6.18      3.49 o 
   7   5   5      205.21      187.07      9.68 o 
   8   5   5       21.99       20.97      7.79 o 
   9   5   5        4.45        0.81      8.33 o 
  10   5   5       19.54       18.55      7.79 o 
 -10   6   5        8.08       -8.33      8.33 o 
  -9   6   5       17.31        7.79      8.87 o 
  -8   6   5       52.44       46.77      8.06 o 
  -7   6   5       61.82       62.90      8.33 o 
  -6   6   5      883.18      996.93     20.97 o 
  -5   6   5      211.97      212.88      7.79 o 
  -4   6   5      859.35      884.30     25.80 o 
  -3   6   5      844.19      831.35     25.27 o 
  -2   6   5      850.04      901.24     28.49 o 
  -1   6   5      318.73      329.29      8.25 o 
   0   6   5      681.19      732.45     87.09 o 
   1   6   5      333.71      340.35     18.68 o 
   2   6   5      827.87      797.22     27.68 o 
   3   6   5      843.80      832.16     26.07 o 
   4   6   5      888.18      810.66     23.38 o 
   5   6   5      208.53      233.04      6.99 o 
   6   6   5      889.40      872.75     18.28 o 
   7   6   5       62.56       30.91      6.45 o 
   8   6   5       55.34       51.07      8.33 o 
   9   6   5       17.33       17.20      6.99 o 
  10   6   5        8.50        4.30      7.26 o 
  -9   7   5       17.54       12.63      8.60 o 
  -8   7   5        3.32       -4.30      7.79 o 
  -7   7   5       80.19       67.47      8.60 o 
  -6   7   5       21.31       13.71      8.87 o 
  -5   7   5      217.80      209.65      7.26 o 
  -4   7   5       26.52       16.93      4.30 o 
  -3   7   5        7.91        0.54      4.03 o 
  -2   7   5       86.99       80.37      5.64 o 
  -1   7   5      827.71      863.03     60.61 o 
   0   7   5        3.38       -0.18      2.37 o 
   1   7   5      863.00      878.51     68.00 o 
   2   7   5       85.88       77.95      4.84 o 
   3   7   5       10.29        7.26      3.76 o 
   4   7   5       25.29       16.66      4.03 o 
   5   7   5      215.86      213.95      6.99 o 
   6   7   5       22.04       12.63      5.11 o 
   7   7   5       78.94       58.33      7.79 o 
   8   7   5        3.31       -0.27      7.79 o 
   9   7   5       16.74       14.51      8.87 o 
  -9   8   5        0.25       -6.18      8.60 o 
  -8   8   5       13.77        6.72      8.33 o 
  -7   8   5       31.20       28.49      8.87 o 
  -6   8   5       43.33       54.56      8.06 o 
  -5   8   5      153.69      172.56      9.14 o 
  -4   8   5      505.59      480.05     15.32 o 
  -3   8   5        9.75       29.30      4.57 o 
  -2   8   5     1036.18     1073.53     26.07 o 
  -1   8   5      864.84      820.11     60.48 o 
   0   8   5      129.96      144.80     14.65 o 
   1   8   5      881.65      853.93     58.86 o 
   2   8   5     1063.05     1037.51     23.38 o 
   3   8   5       10.41       23.38      3.76 o 
   4   8   5      519.55      459.62     13.71 o 
   5   8   5      149.59      155.09      8.33 o 
   6   8   5       46.03       44.35      6.72 o 
   7   8   5       30.09       21.77      6.45 o 
   8   8   5       13.90       20.16      7.26 o 
   9   8   5        0.29       -6.45      9.68 o 
  -8   9   5        9.11       26.61     11.02 o 
  -7   9   5        4.22        9.14     10.21 o 
  -6   9   5       16.74       23.38      7.26 o 
  -5   9   5       79.62       93.27      8.33 o 
  -4   9   5       55.09       47.31      8.60 o 
  -3   9   5      248.36      235.72      7.53 o 
  -2   9   5      131.61      154.55      6.99 o 
  -1   9   5      337.55      373.01     33.73 o 
   0   9   5        0.26       -0.58      2.56 o 
   1   9   5      328.01      339.83     27.95 o 
   2   9   5      128.63      118.00      5.91 o 
   3   9   5      251.12      229.54      6.99 o 
   4   9   5       59.38       40.32      6.18 o 
   5   9   5       77.90       42.74     11.56 o 
   6   9   5       16.66        7.26      6.18 o 
   7   9   5        4.30        2.15      7.53 o 
   8   9   5        9.52       13.17      8.33 o 
  -7  10   5        3.97        7.53     10.21 o 
  -6  10   5        9.92        9.41      6.99 o 
  -5  10   5       11.53       22.58      9.14 o 
  -4  10   5        5.54        9.14      5.91 o 
  -3  10   5       25.53       30.91      6.99 o 
  -2  10   5      181.49      209.12     10.75 o 
  -1  10   5      277.37      266.76     24.46 o 
   0  10   5      100.86       72.92      7.39 o 
   1  10   5      276.94      271.60      7.65 o 
   2  10   5      185.67      169.60      9.14 o 
   3  10   5       25.93       31.18      6.18 o 
   4  10   5        5.68       -0.27      5.11 o 
   5  10   5       13.71       28.22      6.18 o 
   6  10   5        8.99        2.69      5.64 o 
   7  10   5        3.49       21.23      7.53 o 
  -6  11   5        3.92       14.51      7.79 o 
  -5  11   5       64.62       69.35      9.41 o 
  -4  11   5       40.71       34.67      9.41 o 
  -3  11   5       22.86       10.48      9.41 o 
  -2  11   5       20.80       14.51      7.53 o 
  -1  11   5      303.44      303.89     14.65 o 
   0  11   5       29.21       29.40      9.95 o 
   1  11   5      301.66      287.32     33.60 o 
   2  11   5       21.09       -8.06      8.06 o 
   3  11   5       23.55       17.20      6.99 o 
   4  11   5       41.16       28.49      6.99 o 
   5  11   5       64.67       17.20      7.26 o 
   6  11   5        4.09        0.81      5.91 o 
  -5  12   5       21.76       36.29      8.33 o 
  -4  12   5       13.27        2.96     11.02 o 
  -3  12   5       31.18       29.57      7.53 o 
  -2  12   5       34.28       26.88      9.41 o 
  -1  12   5      119.40      147.14      7.51 o 
   0  12   5        1.36       -7.95     12.50 o 
   1  12   5      118.38      135.05     10.35 o 
   2  12   5       34.01       56.98     10.48 o 
   3  12   5       30.69       22.04      6.45 o 
   4  12   5       13.07       11.29      7.79 o 
   5  12   5       22.13       32.25      7.79 o 
  -3  13   5       16.78       24.19      8.87 o 
  -2  13   5       23.87        6.18      8.06 o 
  -1  13   5        7.38       -0.41      6.99 o 
   0  13   5       37.89       14.79     11.42 o 
   1  13   5        7.16        8.58      6.06 o 
   2  13   5       23.13        9.14      6.45 o 
   3  13   5       16.59       17.74      6.72 o 
   0   0   6     1484.06     1414.89     61.01 o 
   1   0   6       64.62       82.38      8.26 o 
   2   0   6     1024.19     1017.89     30.64 o 
   3   0   6     3077.38     2976.80     52.68 o 
   4   0   6       67.75       31.44      6.59 o 
   5   0   6       96.24       70.52      8.20 o 
   6   0   6      349.08      303.75     14.65 o 
   7   0   6       70.12       81.69      4.70 o 
   8   0   6       18.00        8.97      4.03 o 
   9   0   6      361.34      366.35      9.64 o 
  10   0   6       48.03       43.97      7.39 o 
  11   0   6       15.02        8.87     10.48 o 
 -11   1   6        4.10        8.87      9.41 o 
 -10   1   6       19.66       27.06      8.33 o 
  -9   1   6      145.80      152.70      7.02 o 
  -8   1   6       37.74       37.83      4.36 o 
  -7   1   6       77.18       72.57      3.67 o 
  -6   1   6      127.00      124.37      8.87 o 
  -5   1   6       73.29       59.16      8.06 o 
  -4   1   6     5266.44     5045.91     66.93 o 
  -3   1   6      153.67      115.45      8.87 o 
  -2   1   6     3979.06     4098.44     59.94 o 
  -1   1   6     5273.58     5304.41    130.47 o 
   0   1   6     7612.23     7422.56    195.46 o 
   1   1   6     5288.55     5238.76     73.83 o 
   2   1   6     3947.33     4003.02     59.13 o 
   3   1   6      147.15      107.19     22.85 o 
   4   1   6     5237.49     4641.47    329.93 o 
   5   1   6       74.05       62.12      3.10 o 
   6   1   6      129.40      125.94     16.40 o 
   7   1   6       76.82       72.11      7.53 o 
   8   1   6       38.19       31.11      4.58 o 
   9   1   6      145.81      148.86      7.27 o 
  10   1   6       19.86        7.56      5.20 o 
  11   1   6        4.10       16.40      7.53 o 
 -10   2   6       53.00       55.10     10.75 o 
  -9   2   6        7.51       13.71      7.26 o 
  -8   2   6       40.81       48.11      6.99 o 
  -7   2   6      399.07      427.91     15.86 o 
  -6   2   6       81.02       61.55      5.91 o 
  -5   2   6      122.32      123.10      5.38 o 
  -4   2   6     1065.47      984.83     27.95 o 
  -3   2   6      880.51      843.45     18.55 o 
  -2   2   6      757.14      768.73     28.49 o 
  -1   2   6      202.48      212.06      5.93 o 
   0   2   6        8.62       30.79      1.71 o 
   1   2   6      188.93      208.48     10.21 o 
   2   2   6      741.86      781.90     28.76 o 
   3   2   6      851.34      887.53     29.84 o 
   4   2   6     1057.75     1098.53     31.99 o 
   5   2   6      121.56      132.24      5.11 o 
   6   2   6       83.00       88.43      5.11 o 
   7   2   6      402.58      408.29     14.78 o 
   8   2   6       39.05       33.06      6.99 o 
   9   2   6        7.43        6.18      6.18 o 
  10   2   6       52.40       45.96      8.06 o 
 -10   3   6        9.68        6.99      6.99 o 
  -9   3   6       38.68       37.09      8.06 o 
  -8   3   6      191.50      180.89      9.95 o 
  -7   3   6      291.58      346.20     14.25 o 
  -6   3   6     1129.74     1166.53     25.53 o 
  -5   3   6      483.48      421.72     10.21 o 
  -4   3   6       38.65       45.96      4.30 o 
  -3   3   6       44.64       16.40      3.76 o 
  -1   3   6     3706.21     3795.52     61.28 o 
   0   3   6     2577.66     2632.06     35.93 o 
   1   3   6     3691.97     3749.76    152.27 o 
   2   3   6     5390.06     5494.78     73.11 o 
   3   3   6       44.23       56.71      3.49 o 
   4   3   6       40.69       54.29      3.76 o 
   5   3   6      496.12      481.93     19.62 o 
   6   3   6     1112.99     1054.71     24.73 o 
   7   3   6      298.49      306.15     12.90 o 
   8   3   6      183.08      173.10      9.14 o 
   9   3   6       38.22       18.55      8.06 o 
  10   3   6        9.62       -4.30      6.99 o 
 -10   4   6       14.21       12.90      7.53 o 
  -9   4   6       19.99       41.66      8.06 o 
  -8   4   6       26.47       37.09      6.99 o 
  -7   4   6      912.75     1015.20     20.16 o 
  -6   4   6       33.09       41.39      5.38 o 
  -5   4   6     1601.47     1543.37     32.52 o 
  -4   4   6      650.02      564.99     22.04 o 
  -3   4   6      376.98      370.12     14.51 o 
  -2   4   6     2492.73     2505.89     50.26 o 
  -1   4   6     3390.49     3577.17    195.94 o 
   0   4   6     5985.54     6215.59    340.82 o 
   1   4   6     3393.89     3465.16    152.94 o 
   2   4   6     2452.98     2516.10     48.92 o 
   3   4   6      376.08      361.52     13.17 o 
   4   4   6      656.61      634.87     24.19 o 
   5   4   6     1594.76     1613.25     32.52 o 
   6   4   6       31.50       43.54      4.57 o 
   7   4   6      917.18      917.63     18.81 o 
   8   4   6       26.13       35.75      7.26 o 
   9   4   6       18.56       27.68      6.99 o 
  10   4   6       14.50       20.70      7.79 o 
 -10   5   6        9.56        5.64      6.72 o 
  -9   5   6        3.58       15.59      7.26 o 
  -8   5   6       37.41       43.27      7.53 o 
  -7   5   6      237.02      260.99     11.29 o 
  -6   5   6      306.39      277.12      8.87 o 
  -5   5   6      183.89      163.42      6.45 o 
  -3   5   6      388.72      423.34     10.48 o 
  -2   5   6      453.37      490.80     13.71 o 
  -1   5   6     3090.89     3121.69     57.52 o 
   0   5   6     6372.99     6622.78    456.94 o 
   1   5   6     3069.23     3107.45    233.17 o 
   2   5   6      445.93      454.25     14.51 o 
   3   5   6      387.68      442.15     14.25 o 
   4   5   6     1531.58     1541.75     32.79 o 
   5   5   6      177.96      166.11      6.45 o 
   6   5   6      307.80      267.44      8.33 o 
   7   5   6      240.72      223.90      9.95 o 
   8   5   6       37.72       37.36      6.72 o 
   9   5   6        2.70       -6.99      6.99 o 
  10   5   6       10.07        9.68      7.26 o 
  -9   6   6       26.61       59.67     11.83 o 
  -8   6   6        1.60        4.03      5.91 o 
  -7   6   6       62.93       61.28      8.60 o 
  -6   6   6       98.21      120.15      6.45 o 
  -5   6   6       31.64       27.68      5.11 o 
  -4   6   6       59.92       71.23      5.38 o 
  -3   6   6      323.75      330.34     12.10 o 
  -2   6   6     1757.00     1912.68     40.59 o 
  -1   6   6      104.64      123.44      4.08 o 
   0   6   6     2448.26     2635.56    192.99 o 
   1   6   6      101.45      127.73      4.97 o 
   2   6   6     1769.29     1750.87     37.36 o 
   3   6   6      326.59      349.69     10.75 o 
   4   6   6       67.48       92.46      5.11 o 
   5   6   6       32.93       33.60      4.03 o 
   6   6   6       96.05       98.91      5.38 o 
   7   6   6       61.66       60.75      6.99 o 
   8   6   6        1.52        6.18      6.72 o 
   9   6   6       25.85       24.19      8.06 o 
  -9   7   6       17.74       39.24     10.48 o 
  -8   7   6       40.26       54.56      9.95 o 
  -7   7   6       44.57       39.24      8.06 o 
  -6   7   6       82.49       87.36      8.60 o 
  -5   7   6       22.97        7.53      4.30 o 
  -4   7   6      134.96      133.32      6.45 o 
  -3   7   6      742.04      789.42     24.46 o 
  -2   7   6     1171.40     1348.77     32.25 o 
  -1   7   6      141.31      154.45     17.20 o 
   0   7   6      151.35      145.14      4.57 o 
   1   7   6      134.43      145.59     10.89 o 
   2   7   6     1171.46     1120.30     27.15 o 
   3   7   6      728.14      729.48     21.50 o 
   4   7   6      127.31      123.37      5.91 o 
   5   7   6       21.33        2.69      3.76 o 
   6   7   6       82.72       68.00      8.60 o 
   7   7   6       43.97       43.54      8.87 o 
   8   7   6       40.49       47.58      9.95 o 
   9   7   6       17.76       11.29      8.60 o 
  -9   8   6       10.83        2.15      8.06 o 
  -8   8   6       47.30       53.49      9.41 o 
  -7   8   6       10.37       12.10      7.53 o 
  -6   8   6       14.10       15.86      6.45 o 
  -5   8   6       95.61       99.72      7.79 o 
  -4   8   6      212.60      185.73      6.72 o 
  -3   8   6      237.05      227.66      7.79 o 
  -2   8   6        8.63        2.96      4.30 o 
  -1   8   6       57.82       75.73      4.43 o 
   0   8   6      371.57      366.98     27.95 o 
   1   8   6       55.82       61.52      3.32 o 
   2   8   6        8.37        4.57      3.23 o 
   3   8   6      231.87      220.14      6.99 o 
   4   8   6      210.16      172.56      7.53 o 
   5   8   6       89.75       95.69      7.53 o 
   6   8   6       13.67        8.33      4.84 o 
   7   8   6        9.43       15.86      7.79 o 
   8   8   6       47.99       38.71      7.53 o 
   9   8   6       10.48       15.86      9.95 o 
  -8   9   6       27.22       34.94      8.87 o 
  -7   9   6       42.49       63.43      9.41 o 
  -6   9   6       63.37       60.21      9.41 o 
  -5   9   6      239.41      277.66     12.10 o 
  -4   9   6       16.23       12.10      6.18 o 
  -3   9   6      681.11      771.15     16.40 o 
  -2   9   6       73.31       86.55      5.91 o 
  -1   9   6     1303.74     1429.01    103.48 o 
   0   9   6      674.34      634.57     50.40 o 
   1   9   6     1309.45     1375.20     97.17 o 
   2   9   6       76.09       67.20      5.11 o 
   3   9   6      663.25      684.33     15.05 o 
   4   9   6       16.57       -3.76      6.45 o 
   5   9   6      233.90      191.91     11.29 o 
   6   9   6       63.28       45.96      7.79 o 
   7   9   6       41.94       48.11     10.75 o 
   8   9   6       27.68       28.76      7.53 o 
  -7  10   6        3.35        5.91     10.75 o 
  -6  10   6        0.16       -6.99      6.99 o 
  -5  10   6        7.59       12.36      7.79 o 
  -4  10   6       17.99        1.34      6.18 o 
  -3  10   6      175.52      205.35     10.75 o 
  -2  10   6      126.62      150.25      9.68 o 
  -1  10   6       23.00       28.61      4.63 o 
   0  10   6        0.25        1.06      3.70 o 
   1  10   6       23.39       24.75      4.08 o 
   2  10   6      128.76      131.44      8.06 o 
   3  10   6      174.15      197.02      9.68 o 
   4  10   6       18.93       15.32      7.53 o 
   5  10   6        7.21       19.89      5.91 o 
   6  10   6        0.27       -5.38      5.38 o 
   7  10   6        3.74       -0.81      7.26 o 
  -6  11   6       75.48       88.97     11.29 o 
  -5  11   6       96.92      111.81     10.48 o 
  -4  11   6       32.57       49.19      8.06 o 
  -3  11   6       81.50       77.41      8.60 o 
  -2  11   6        2.76        0.27      8.06 o 
  -1  11   6       55.35       51.49      9.81 o 
   0  11   6        8.03        5.78      6.18 o 
   1  11   6       53.25       54.99     11.69 o 
   2  11   6        3.70       11.29      5.38 o 
   3  11   6       78.81       51.07      7.53 o 
   4  11   6       33.86       18.01      7.26 o 
   5  11   6       97.24       74.72      9.14 o 
   6  11   6       76.66       33.06      8.87 o 
  -5  12   6        0.65        7.26     11.02 o 
  -4  12   6        0.90        4.30      7.26 o 
  -3  12   6       35.63       22.85      9.68 o 
  -2  12   6       16.78       31.72      7.53 o 
  -1  12   6        0.16        8.01      7.39 o 
   0  12   6      126.84      131.91      7.23 o 
   1  12   6        0.16        0.32      7.66 o 
   2  12   6       16.74       16.66      5.91 o 
   3  12   6       34.64       48.92      8.60 o 
   4  12   6        0.83       -4.57      6.45 o 
   5  12   6        0.78        8.06      6.18 o 
  -3  13   6        1.82        9.95      8.60 o 
  -2  13   6       51.39       73.92     11.29 o 
  -1  13   6        3.49        2.43      5.03 o 
   0  13   6       77.54       71.53     22.58 o 
   1  13   6        3.45       -0.27      6.72 o 
   2  13   6       52.22       33.87      9.68 o 
   3  13   6        1.60       -2.69      5.91 o 
   1   0   7      197.30      220.89      4.84 o 
   2   0   7     2271.21     2062.66     43.27 o 
   3   0   7     8211.62     8369.44     86.01 o 
   4   0   7      328.70      352.38     12.36 o 
   5   0   7     3588.15     3602.53     49.99 o 
   6   0   7      258.03      262.45     23.38 o 
   7   0   7      157.88      170.62      8.20 o 
   8   0   7      113.24       87.33     10.08 o 
   9   0   7        3.41        2.21      4.06 o 
  10   0   7        2.86       -4.37      4.97 o 
  11   0   7        4.87       -9.68      9.68 o 
 -10   1   7      268.71      275.94      9.40 o 
  -9   1   7       31.28       28.22      5.60 o 
  -8   1   7      239.54      244.97     16.80 o 
  -7   1   7      403.66      420.40     20.97 o 
  -6   1   7      352.98      370.05     18.01 o 
  -5   1   7      116.23       98.64      6.99 o 
  -4   1   7     1349.64     1281.30     33.33 o 
  -3   1   7      198.15      172.43     19.35 o 
  -2   1   7       66.69       70.39      8.06 o 
  -1   1   7     1902.95     1829.85     32.77 o 
   0   1   7      912.15      831.48     15.93 o 
   1   1   7     1907.54     1876.26     36.35 o 
   2   1   7       64.91       59.89      9.68 o 
   3   1   7      194.28      169.24     12.36 o 
   4   1   7     1382.85     1184.70     59.94 o 
   5   1   7      115.51      103.82      9.95 o 
   6   1   7      342.32      328.68      7.89 o 
   7   1   7      402.15      405.70     10.64 o 
   8   1   7      236.70      254.08      7.73 o 
   9   1   7       30.85       31.98      5.41 o 
  10   1   7      267.96      248.96      9.56 o 
 -10   2   7        5.53       10.21      8.06 o 
  -9   2   7       88.31      100.53      9.95 o 
  -8   2   7      240.08      237.61     11.02 o 
  -7   2   7       12.40        8.87      4.30 o 
  -6   2   7      336.54      325.23     10.48 o 
  -5   2   7      104.34       94.61      5.38 o 
  -4   2   7      643.93      645.89     13.71 o 
  -3   2   7      507.31      441.61     11.02 o 
  -2   2   7        4.26        8.60      2.96 o 
  -1   2   7      947.81      922.37     21.45 o 
   0   2   7       51.18       61.86      2.18 o 
   1   2   7      950.60      906.87     31.45 o 
   2   2   7        8.18       13.98      2.42 o 
   3   2   7      502.94      474.41     23.65 o 
   4   2   7      653.70      654.76     25.27 o 
   5   2   7       95.85       97.57      4.57 o 
   6   2   7      317.02      295.13      9.68 o 
   7   2   7       10.90        9.14      3.49 o 
   8   2   7      237.36      213.15      9.68 o 
   9   2   7       88.70       95.69      8.87 o 
  10   2   7        6.32        1.88      6.99 o 
 -10   3   7       18.52       39.24      8.06 o 
  -9   3   7      120.79      137.08     10.48 o 
  -8   3   7       88.72       88.16      8.87 o 
  -7   3   7      366.18      372.81     14.25 o 
  -6   3   7      340.39      341.09      9.14 o 
  -1   3   7     7792.34     8265.16     87.62 o 
   0   3   7     6016.56     6068.65    151.33 o 
   1   3   7     7889.46     8178.25    199.44 o 
   2   3   7     1086.29      972.20     31.72 o 
   3   3   7     2898.21     3014.97     52.68 o 
   4   3   7      196.41      233.31      8.06 o 
   5   3   7     1329.69     1358.44     30.37 o 
   6   3   7      344.47      341.36      9.68 o 
   7   3   7      365.74      374.96     12.63 o 
   8   3   7       89.78       85.74      7.79 o 
   9   3   7      120.61      108.59      9.14 o 
  10   3   7       17.91       27.42      9.95 o 
 -10   4   7        2.36        3.23      7.53 o 
  -9   4   7        2.89       15.05      9.41 o 
  -8   4   7        8.39       -2.42      5.64 o 
  -7   4   7      400.63      422.80     13.98 o 
  -6   4   7      228.34      246.21      8.06 o 
  -5   4   7       11.12        6.72      4.03 o 
  -4   4   7      248.38      238.41      8.60 o 
  -3   4   7       60.72       73.92      4.57 o 
  -2   4   7      327.78      369.31     14.78 o 
  -1   4   7      473.36      410.66     29.30 o 
   0   4   7     2130.44     2236.27     65.18 o 
   1   4   7      463.92      428.64     22.85 o 
   2   4   7      345.92      360.17     12.90 o 
   3   4   7       60.99       85.74      4.30 o 
   4   4   7      250.92      246.48      8.60 o 
   5   4   7       11.39       11.83      3.49 o 
   6   4   7      229.99      229.54      7.53 o 
   7   4   7      391.65      373.07     12.36 o 
   8   4   7        8.42        0.81      7.79 o 
   9   4   7        2.77        5.91      5.91 o 
  10   4   7        2.18       18.28     10.48 o 
 -10   5   7       45.38       44.62     10.21 o 
  -9   5   7       28.42       31.45      8.60 o 
  -8   5   7       18.44       24.19      6.72 o 
  -7   5   7      202.99      207.50     10.75 o 
  -6   5   7      785.18      846.14     19.89 o 
  -5   5   7      498.25      482.20     11.02 o 
  -4   5   7      560.48      549.13     11.83 o 
  -3   5   7      585.75      622.24     12.90 o 
  -2   5   7     1004.56     1066.81     31.45 o 
  -1   5   7      475.31      462.23     12.77 o 
   0   5   7     1989.53     2186.01    166.38 o 
   1   5   7      469.62      458.93     24.19 o 
   2   5   7     1002.41     1079.98     30.37 o 
   3   5   7      590.22      632.99     22.85 o 
   4   5   7      564.90      616.06     21.77 o 
   5   5   7      509.36      509.89     18.28 o 
   6   5   7      793.98      767.92     18.28 o 
   7   5   7      200.28      190.03      9.95 o 
   8   5   7       19.12       15.59      7.53 o 
   9   5   7       28.05       23.12      6.99 o 
  10   5   7       45.15       33.06      7.53 o 
  -9   6   7       61.65       75.26     12.10 o 
  -8   6   7        4.76        2.15      8.06 o 
  -7   6   7       17.32       26.61      6.72 o 
  -6   6   7       94.98      101.06      6.18 o 
  -5   6   7      355.19      352.11     13.71 o 
  -4   6   7      145.18      170.95      6.72 o 
  -3   6   7      548.29      636.22     23.92 o 
  -2   6   7       51.12       66.39      5.38 o 
  -1   6   7     4865.94     5047.14    210.19 o 
   0   6   7     1381.69     1489.99     66.26 o 
   1   6   7     4916.94     5103.12    393.10 o 
   2   6   7       51.46       54.56      4.03 o 
   3   6   7      545.10      521.18     20.43 o 
   4   6   7      138.38      168.80      6.18 o 
   5   6   7      357.69      344.05     13.71 o 
   6   6   7       92.16      108.32      5.11 o 
   7   6   7       20.09       29.03      8.06 o 
   8   6   7        4.79       -4.57      5.64 o 
   9   6   7       59.66       47.31     12.36 o 
  -9   7   7       58.07       64.51     10.48 o 
  -8   7   7       27.01       36.02      8.33 o 
  -7   7   7        2.51        0.54      9.41 o 
  -6   7   7       36.84       46.77      7.26 o 
  -5   7   7      280.00      235.99      7.26 o 
  -4   7   7      450.16      470.91     15.86 o 
  -3   7   7      533.73      556.65     19.08 o 
  -2   7   7       39.82       40.32      5.38 o 
  -1   7   7      407.15      383.16     14.38 o 
   0   7   7     1443.66     1435.24     89.10 o 
   1   7   7      390.49      350.39     18.81 o 
   2   7   7       35.23       34.14      4.30 o 
   3   7   7      530.91      532.73     18.01 o 
   4   7   7      459.65      461.24     15.59 o 
   5   7   7      276.73      246.75     10.48 o 
   6   7   7       39.46       29.30      6.99 o 
   7   7   7        1.85       -1.88      4.84 o 
   8   7   7       27.12       39.24      7.26 o 
   9   7   7       57.70       49.73      9.68 o 
  -8   8   7       25.59       20.70      8.60 o 
  -7   8   7       31.83       33.33      8.33 o 
  -6   8   7       97.25      107.25      9.95 o 
  -5   8   7       12.10       28.76      7.26 o 
  -4   8   7      803.55      832.97     17.47 o 
  -3   8   7      212.21      227.66      8.33 o 
  -2   8   7       88.39       98.38      5.91 o 
  -1   8   7      136.66      122.46     11.42 o 
   0   8   7      193.62      186.55     14.38 o 
   1   8   7      143.93      130.03      4.08 o 
   2   8   7       90.96       85.74      5.11 o 
   3   8   7      217.38      224.17      6.99 o 
   4   8   7      822.04      789.15     16.66 o 
   5   8   7       11.55       25.53      5.64 o 
   6   8   7       96.14       87.62      7.53 o 
   7   8   7       32.05       28.22      7.26 o 
   8   8   7       24.93       30.37      7.53 o 
  -8   9   7        7.44       18.81     11.02 o 
  -7   9   7       13.15       12.36      8.06 o 
  -6   9   7      129.36      160.46     11.29 o 
  -5   9   7       37.99       34.67      8.60 o 
  -4   9   7       15.85        2.69      7.79 o 
  -3   9   7      160.44      173.10      9.68 o 
  -2   9   7      347.14      375.76     13.17 o 
  -1   9   7      420.34      397.67     21.23 o 
   0   9   7      564.20      554.42     43.81 o 
   1   9   7      414.23      392.84     10.75 o 
   2   9   7      352.47      321.20     11.83 o 
   3   9   7      159.83      176.59      9.68 o 
   4   9   7       15.69        0.27      5.38 o 
   5   9   7       35.53        2.69      7.26 o 
   6   9   7      130.23      103.48      9.95 o 
   7   9   7       12.90        3.76      6.18 o 
   8   9   7        7.64       -1.08      8.06 o 
  -7  10   7       59.68       49.19     11.02 o 
  -6  10   7       14.93       15.86      7.53 o 
  -5  10   7       12.23        7.26      7.53 o 
  -4  10   7       59.14       66.39      8.33 o 
  -3  10   7      115.34      128.48      9.68 o 
  -2  10   7       10.28        0.54      6.99 o 
  -1  10   7      178.34      191.87     29.03 o 
   0  10   7       81.75       69.85      5.41 o 
   1  10   7      174.01      156.63      6.51 o 
   2  10   7       11.66       15.32      5.38 o 
   3  10   7      113.45      109.40      8.33 o 
   4  10   7       58.06       62.90      7.26 o 
   5  10   7       12.93        6.99      5.91 o 
   6  10   7       14.77        6.45      6.99 o 
   7  10   7       60.44       57.25      9.41 o 
  -6  11   7       14.99       14.25      8.06 o 
  -5  11   7       42.04       52.14     11.02 o 
  -4  11   7       10.08        8.87      9.68 o 
  -3  11   7       73.98       70.69      9.14 o 
  -2  11   7       83.64       82.25     10.21 o 
  -1  11   7       71.38       65.65      6.45 o 
   0  11   7       86.09      100.87     10.62 o 
   1  11   7       70.97       72.73      8.20 o 
   2  11   7       82.92       56.44      8.06 o 
   3  11   7       74.89       50.53      7.79 o 
   4  11   7       10.13        0.81      5.91 o 
   5  11   7       42.81       36.55      7.79 o 
   6  11   7       14.56       14.25      8.60 o 
  -5  12   7       14.78        2.96     10.48 o 
  -4  12   7       44.21       61.01      9.95 o 
  -3  12   7       20.68       22.85      8.87 o 
  -2  12   7        1.55       -7.79      7.79 o 
  -1  12   7       48.54       38.33      5.78 o 
   0  12   7       12.66       11.49      5.01 o 
   1  12   7       48.21       40.96      7.53 o 
   2  12   7        1.35        4.57      6.99 o 
   3  12   7       20.79       18.28      6.99 o 
   4  12   7       43.87       42.47      7.53 o 
   5  12   7       14.85       15.05      8.87 o 
  -3  13   7       23.63       20.16      8.33 o 
  -2  13   7       20.52       40.32      9.14 o 
  -1  13   7      138.08      160.50     20.43 o 
   0  13   7        0.17       -2.65      7.12 o 
   1  13   7      139.34      132.24     31.85 o 
   2  13   7       20.29       21.77      7.79 o 
   3  13   7       23.89        6.18      7.53 o 
   0   0   8    14752.69    14429.91    324.96 o 
   1   0   8       12.80       12.85      2.17 o 
   2   0   8    10783.94    10734.49     97.03 o 
   3   0   8      110.56      111.07     52.68 o 
   4   0   8       38.40       36.09     14.65 o 
   5   0   8        9.37        6.22      2.58 o 
   6   0   8      146.43      163.32     21.64 o 
   7   0   8     1052.98     1032.39     15.61 o 
   8   0   8      149.86      162.72      8.20 o 
   9   0   8        0.18       -0.09      4.46 o 
  10   0   8        0.89        6.32      4.91 o 
 -10   1   8        4.31       -0.12     14.92 o 
  -9   1   8        3.04       -5.20      5.20 o 
  -8   1   8      142.06      146.74     14.51 o 
  -7   1   8      286.05      267.73     15.86 o 
  -6   1   8       70.60       73.33      9.68 o 
  -5   1   8      444.26      434.63      9.51 o 
  -4   1   8     2534.55     2681.14     46.77 o 
  -3   1   8     2706.25     2956.91     51.88 o 
  -2   1   8     7106.78     7432.46     80.90 o 
  -1   1   8     6731.48     7205.14     64.75 o 
   0   1   8     4737.14     4183.56    117.55 o 
   1   1   8     6692.57     7017.59     81.90 o 
   2   1   8     7119.07     7103.78    198.09 o 
   3   1   8     2738.45     2694.97    150.79 o 
   4   1   8     2535.51     2460.89    240.97 o 
   5   1   8      471.58      451.60     32.52 o 
   6   1   8       65.25       55.64      3.55 o 
   7   1   8      297.01      269.58     15.86 o 
   8   1   8      144.55      160.80      6.62 o 
   9   1   8        2.97        2.66      4.27 o 
  10   1   8        4.45       14.09      4.82 o 
 -10   2   8      120.14      143.53     11.83 o 
  -9   2   8       53.36       66.12      9.14 o 
  -8   2   8       53.93       63.43      7.79 o 
  -7   2   8       51.39       41.12      5.11 o 
  -6   2   8      334.87      298.35      9.68 o 
  -5   2   8      280.50      259.92      8.06 o 
  -4   2   8      465.73      437.85     15.05 o 
  -3   2   8     1180.75     1084.82     29.57 o 
  -2   2   8     3357.90     3288.59     54.83 o 
  -1   2   8      153.10      156.40     15.46 o 
   0   2   8      853.68      916.66     21.19 o 
   1   2   8      166.75      175.83      4.75 o 
   2   2   8     3323.50     3413.84     56.71 o 
   3   2   8     1134.56     1210.34     33.60 o 
   4   2   8      454.70      484.08     21.77 o 
   5   2   8      295.50      332.76     10.75 o 
   6   2   8      350.25      325.23      9.95 o 
   7   2   8       53.36       49.99      4.30 o 
   8   2   8       53.73       61.55      6.99 o 
   9   2   8       54.22       42.20      7.53 o 
  10   2   8      121.77      151.60     10.75 o 
 -10   3   8        3.78       -4.30      6.99 o 
  -9   3   8       11.27        9.68      7.26 o 
  -8   3   8        2.38       -1.61      6.72 o 
  -7   3   8      328.18      334.10     13.17 o 
  -6   3   8       49.73       41.93      5.91 o 
  -5   3   8      209.66      185.19      6.18 o 
  -4   3   8      114.50      113.16      5.64 o 
  -1   3   8     8337.34     8959.97     90.85 o 
   0   3   8     2604.52     2910.42     43.95 o 
   1   3   8     8268.76     8900.24    304.67 o 
   2   3   8     3909.70     3978.29     60.75 o 
   3   3   8     1036.35     1004.45     30.64 o 
   4   3   8      116.29      124.45      5.11 o 
   5   3   8      212.34      218.52      7.79 o 
   6   3   8       53.14       45.16      4.57 o 
   7   3   8      320.58      301.58     11.83 o 
   8   3   8        2.53       -2.42      4.84 o 
   9   3   8       12.01        4.57      8.87 o 
  10   3   8        3.74       26.88     10.48 o 
 -10   4   8       54.65       67.47      9.14 o 
  -9   4   8       81.29      113.43      9.95 o 
  -8   4   8       51.28       52.41      8.33 o 
  -7   4   8       42.20       55.64      7.53 o 
  -6   4   8      252.25      246.48      8.60 o 
  -5   4   8      527.66      561.22     18.01 o 
  -4   4   8      755.88      723.84     25.27 o 
  -3   4   8       15.39       23.38      3.76 o 
  -2   4   8      831.84     1055.52     33.33 o 
  -1   4   8     2773.88     2783.77     35.83 o 
   0   4   8      919.03      927.77     56.98 o 
   1   4   8     2780.82     2869.74    129.15 o 
   2   4   8      853.69      932.42     30.10 o 
   3   4   8       14.67       28.49      3.49 o 
   4   4   8      740.08      754.21     24.19 o 
   5   4   8      538.95      592.67     20.16 o 
   6   4   8      239.54      220.94      6.72 o 
   7   4   8       47.59       51.07      6.45 o 
   8   4   8       53.98       61.82      9.14 o 
   9   4   8       84.21       86.28      9.95 o 
  10   4   8       55.20       59.13      9.68 o 
 -10   5   8        4.57        5.38      7.79 o 
  -9   5   8       72.35       71.23      9.41 o 
  -8   5   8       30.08       40.32      9.41 o 
  -7   5   8       31.40       26.34      8.06 o 
  -6   5   8      146.11      153.48      7.26 o 
  -5   5   8      519.80      529.51     11.29 o 
  -3   5   8       58.96       59.13      4.84 o 
  -2   5   8       89.08       91.92      5.38 o 
  -1   5   8      193.28      196.91      5.51 o 
   0   5   8     2154.50     2158.13    101.47 o 
   1   5   8      178.77      179.80      9.68 o 
   2   5   8       91.79       91.39      4.57 o 
   3   5   8       53.09       51.61      4.03 o 
   4   5   8      394.43      379.79     11.29 o 
   5   5   8      522.11      560.42     17.74 o 
   6   5   8      152.00      137.62      6.18 o 
   7   5   8       35.01       29.30      6.72 o 
   8   5   8       30.33       25.53      6.72 o 
   9   5   8       71.76       52.68     10.75 o 
  10   5   8        4.53        6.99     10.21 o 
  -9   6   8       34.67       51.07      9.95 o 
  -8   6   8        6.78        3.49      7.53 o 
  -7   6   8      100.53      124.99      9.95 o 
  -6   6   8      147.76      154.55      9.95 o 
  -5   6   8      167.43      198.90      7.26 o 
  -4   6   8      156.11      149.98      6.72 o 
  -3   6   8     1434.56     1538.26     34.14 o 
  -2   6   8      637.20      668.20     25.00 o 
  -1   6   8      144.62      135.04      4.08 o 
   0   6   8      302.50      383.94     39.78 o 
   1   6   8      137.74      131.78      7.39 o 
   2   6   8      630.49      634.60     21.50 o 
   3   6   8     1414.69     1406.82     31.45 o 
   4   6   8      146.64      136.81      5.64 o 
   5   6   8      163.04      210.46      6.72 o 
   6   6   8      146.43      151.06      9.68 o 
   7   6   8       97.61      103.75      8.60 o 
   8   6   8        6.85       11.56      6.45 o 
   9   6   8       35.56       54.83      9.14 o 
  -9   7   8        4.46       -0.27      9.14 o 
  -8   7   8        9.60       17.74      8.60 o 
  -7   7   8       78.64       79.56      9.14 o 
  -6   7   8      135.72      140.84     10.21 o 
  -5   7   8        8.92       -0.81      3.76 o 
  -4   7   8      243.63      291.36      8.33 o 
  -3   7   8     1201.88     1224.32     25.00 o 
  -2   7   8     1272.38     1420.26     29.57 o 
  -1   7   8      212.88      237.59     10.21 o 
   0   7   8       11.57        5.91      2.85 o 
   1   7   8      210.49      234.87      6.07 o 
   2   7   8     1246.28     1183.19     26.07 o 
   3   7   8     1216.16     1174.59     24.46 o 
   4   7   8      250.40      289.21      8.33 o 
   5   7   8       10.11        6.99      2.96 o 
   6   7   8      138.96      137.08      8.60 o 
   7   7   8       77.54       77.95     10.48 o 
   8   7   8       10.04        2.69      6.72 o 
   9   7   8        4.45       -6.45      6.45 o 
  -8   8   8        7.47        3.76      8.06 o 
  -7   8   8        1.28        5.91      7.53 o 
  -6   8   8       73.40       97.57     10.75 o 
  -5   8   8      118.94      119.88     10.48 o 
  -4   8   8       45.10       38.71      4.57 o 
  -3   8   8      633.15      668.47     16.93 o 
  -2   8   8       49.86       48.65      5.38 o 
  -1   8   8      806.35      767.29     43.95 o 
   0   8   8      184.70      184.49     14.38 o 
   1   8   8      807.15      760.80     62.76 o 
   2   8   8       50.05       61.82      4.57 o 
   3   8   8      639.95      654.22     16.66 o 
   4   8   8       44.84       44.35      4.03 o 
   5   8   8      120.55      127.67      8.33 o 
   6   8   8       75.40       88.16      7.79 o 
   7   8   8        1.50        3.76      5.91 o 
   8   8   8        7.22       11.29      9.14 o 
  -8   9   8        4.11       10.21     11.29 o 
  -7   9   8       49.39       48.38      9.95 o 
  -6   9   8       23.18       16.66      7.79 o 
  -5   9   8       44.34       27.42      8.06 o 
  -4   9   8        1.48       -3.23      8.87 o 
  -3   9   8      122.73      141.65     11.29 o 
  -2   9   8       15.96       13.44      4.30 o 
  -1   9   8       55.79       61.55     16.40 o 
   0   9   8       51.28       45.93     11.69 o 
   1   9   8       57.46       59.39      9.68 o 
   2   9   8       16.62        0.81      3.49 o 
   3   9   8      124.14      127.14      9.41 o 
   4   9   8        1.33        0.54      4.57 o 
   5   9   8       44.54        3.76      6.45 o 
   6   9   8       22.97       16.13      6.18 o 
   7   9   8       48.64       29.57      8.87 o 
   8   9   8        4.31       11.29      8.87 o 
  -7  10   8       12.98       21.23      9.14 o 
  -6  10   8       88.57      113.97     11.02 o 
  -5  10   8       47.22       45.16      8.33 o 
  -4  10   8      141.22      165.30     10.75 o 
  -3  10   8       91.51       94.34      8.33 o 
  -2  10   8      192.59      231.42     11.29 o 
  -1  10   8        5.12       12.40      4.36 o 
   0  10   8      491.64      488.44     31.04 o 
   1  10   8        5.39        3.86      6.99 o 
   2  10   8      197.49      226.85     10.21 o 
   3  10   8       90.69       86.01      7.53 o 
   4  10   8      142.38      152.40      9.41 o 
   5  10   8       46.62       42.74      7.26 o 
   6  10   8       89.82       92.73      9.68 o 
   7  10   8       12.58        8.33      9.95 o 
  -6  11   8        0.49        4.84      8.06 o 
  -5  11   8       13.08       -4.84      9.41 o 
  -4  11   8        5.35       -3.23      7.53 o 
  -3  11   8       12.10        3.23      6.72 o 
  -2  11   8       14.35       15.86      7.79 o 
  -1  11   8       75.54       80.38     10.35 o 
   0  11   8      155.04      173.51     26.61 o 
   1  11   8       76.46       85.30     10.75 o 
   2  11   8       14.58       10.21      5.91 o 
   3  11   8       11.34       -2.96      5.91 o 
   4  11   8        5.92        4.30      6.45 o 
   5  11   8       13.27        0.00      5.64 o 
   6  11   8        0.39       -5.91      5.91 o 
  -4  12   8       28.22       25.00      8.87 o 
  -3  12   8       11.54       -5.64      9.95 o 
  -2  12   8       31.72       26.88      9.41 o 
  -1  12   8        3.13       -1.10      5.05 o 
   0  12   8       25.73       41.35      8.06 o 
   1  12   8        3.17        6.62      5.21 o 
   2  12   8       31.76       50.80     10.21 o 
   3  12   8       10.92        6.99      5.91 o 
   4  12   8       29.50       22.04      6.99 o 
  -2  13   8       24.08       31.45      8.06 o 
  -1  13   8        7.19        6.72      5.11 o 
   0  13   8       14.42       17.74      8.06 o 
   1  13   8        6.90        5.22      4.84 o 
   2  13   8       23.73        7.53      7.79 o 
   1   0   9       17.39       13.97      2.25 o 
   2   0   9     8819.74     9294.33     89.77 o 
   3   0   9     6531.01     6619.65     74.99 o 
   4   0   9     3245.34     3356.06     52.14 o 
   5   0   9     3296.89     3466.80     46.23 o 
   6   0   9      348.25      311.99     17.74 o 
   7   0   9      409.50      390.01     10.20 o 
   8   0   9      182.52      175.01      8.74 o 
   9   0   9       93.56       86.62     10.75 o 
  10   0   9        1.84        7.51      6.59 o 
 -10   1   9       47.39       39.02      5.89 o 
  -9   1   9       13.18       15.39     13.17 o 
  -8   1   9       10.02       29.92      5.09 o 
  -7   1   9      388.27      381.27     11.83 o 
  -6   1   9       33.45       40.21      3.90 o 
  -5   1   9      111.04      124.31     16.13 o 
  -4   1   9      552.25      530.68     46.37 o 
  -3   1   9     1694.24     1702.44    101.74 o 
  -2   1   9       75.82       96.36     10.75 o 
  -1   1   9     6942.21     6989.53    163.10 o 
   0   1   9     1243.37     1199.31     23.94 o 
   1   1   9     6989.04     7094.79     40.49 o 
   2   1   9       77.91       93.29      5.91 o 
   3   1   9     1663.59     1667.95     44.89 o 
   4   1   9      543.72      512.92     80.64 o 
   5   1   9      107.63      122.58      7.12 o 
   6   1   9       30.92       38.89      3.29 o 
   7   1   9      391.52      364.22     20.16 o 
   8   1   9       10.19        6.59      4.07 o 
   9   1   9       13.98       18.81      4.84 o 
  10   1   9       48.27       38.86      6.08 o 
 -10   2   9        8.09       20.16      8.06 o 
  -9   2   9       24.63       25.53      8.06 o 
  -8   2   9       65.88       83.05      8.06 o 
  -7   2   9       25.56       38.44      4.57 o 
  -6   2   9     1130.88     1159.00     25.80 o 
  -5   2   9      637.09      634.07     23.65 o 
  -3   2   9      115.11      141.65      5.38 o 
  -2   2   9     4433.81     4350.56     63.43 o 
  -1   2   9       44.64       35.12      2.28 o 
   0   2   9    18372.10    18787.00     91.61 o 
   1   2   9       42.45       28.73      1.90 o 
   2   2   9     4445.46     4655.10     63.97 o 
   3   2   9      124.23      164.50      6.72 o 
   4   2   9     3665.67     3643.66     52.68 o 
   5   2   9      648.58      713.89     22.04 o 
   6   2   9     1143.25     1163.03     24.19 o 
   7   2   9       27.62       33.60      4.03 o 
   8   2   9       67.68       68.81      7.79 o 
   9   2   9       24.03       20.16      6.45 o 
  10   2   9        8.10       -5.38      7.79 o 
 -10   3   9        5.88       10.21      8.60 o 
  -9   3   9       69.23       91.92      9.95 o 
  -8   3   9      112.92      111.01      8.87 o 
  -7   3   9      209.37      226.05      7.53 o 
  -6   3   9      487.12      516.34     12.10 o 
  -5   3   9      108.17       86.55      5.38 o 
  -1   3   9     2246.74     2319.89     47.84 o 
   0   3   9     1012.59      939.09     20.90 o 
   1   3   9     2159.46     2251.27     95.69 o 
   2   3   9      531.25      530.31     23.12 o 
   3   3   9     1135.23     1237.49     33.33 o 
   4   3   9     1376.20     1443.38     34.40 o 
   5   3   9      109.79      111.55      5.11 o 
   6   3   9      481.02      496.45     15.86 o 
   7   3   9      208.30      215.30      6.99 o 
   8   3   9      110.52       89.24      7.79 o 
   9   3   9       70.52       73.11      8.87 o 
  10   3   9        5.60        7.26     10.48 o 
 -10   4   9       16.76        5.91      8.60 o 
  -9   4   9       78.09      103.21     10.21 o 
  -8   4   9       10.87       15.32      6.72 o 
  -7   4   9       70.72       95.96      8.60 o 
  -6   4   9      315.46      303.73     13.98 o 
  -5   4   9      261.78      263.14      9.14 o 
  -4   4   9      167.07      159.39      6.72 o 
  -3   4   9     1902.93     1908.11     37.90 o 
  -2   4   9     2036.92     2044.38     44.62 o 
  -1   4   9      111.64      140.95      5.78 o 
   0   4   9      537.32      737.69     18.88 o 
   1   4   9      113.23      137.79      6.99 o 
   2   4   9     2013.81     2022.61     41.12 o 
   3   4   9     1930.42     1982.83     38.97 o 
   4   4   9      156.20      167.45      5.91 o 
   5   4   9      253.00      272.01      8.33 o 
   6   4   9      319.03      308.57      8.33 o 
   7   4   9       68.35       74.18      9.68 o 
   8   4   9       11.34       11.83      5.91 o 
   9   4   9       79.19       85.74      8.87 o 
  10   4   9       16.94       15.59      8.06 o 
  -9   5   9        9.67        4.30      8.33 o 
  -8   5   9        9.73       11.56      6.45 o 
  -7   5   9       51.81       51.07      8.60 o 
  -6   5   9      251.54      277.12      8.33 o 
  -5   5   9      166.51      126.33      6.45 o 
  -3   5   9      540.30      524.40     12.10 o 
  -2   5   9      525.61      556.39     14.78 o 
  -1   5   9      283.65      356.54      9.54 o 
   0   5   9     2239.69     2349.93    206.96 o 
   1   5   9      269.68      338.78      8.74 o 
   2   5   9      508.38      516.87     20.70 o 
   3   5   9      532.82      562.30     20.43 o 
   4   5   9      779.93      848.56     22.04 o 
   5   5   9      170.24      164.50      6.18 o 
   6   5   9      240.86      243.52      7.26 o 
   7   5   9       50.57       34.67      6.45 o 
   8   5   9        9.78       12.10      5.91 o 
   9   5   9        9.63       15.05     10.48 o 
  10   5   9       10.69        8.06      7.79 o 
  -9   6   9       10.83       22.85      9.68 o 
  -8   6   9        6.58       16.93      7.79 o 
  -7   6   9       88.17       94.61      8.87 o 
  -6   6   9      222.59      232.23     11.02 o 
  -5   6   9      371.17      369.58     14.25 o 
  -4   6   9       13.65       12.63      4.57 o 
  -3   6   9      249.90      252.66      9.68 o 
  -2   6   9      122.03      150.25      6.45 o 
  -1   6   9      468.43      577.52     55.77 o 
   0   6   9      124.25      107.31     10.62 o 
   1   6   9      474.94      567.78     68.94 o 
   2   6   9      132.25      154.28      5.64 o 
   3   6   9      254.23      294.86      9.41 o 
   4   6   9       17.77       14.25      3.49 o 
   5   6   9      368.27      388.66     13.17 o 
   6   6   9      218.54      207.23      9.14 o 
   7   6   9       86.90       99.72      8.33 o 
   8   6   9        5.94       10.48      6.72 o 
   9   6   9       10.67       -2.15      7.53 o 
  -9   7   9       51.28       91.12     11.02 o 
  -8   7   9       95.99      122.83     12.90 o 
  -7   7   9        5.76        5.91      7.26 o 
  -6   7   9       34.14       44.35      8.60 o 
  -5   7   9      238.23      253.20     10.75 o 
  -4   7   9      661.32      676.26     18.01 o 
  -3   7   9      104.43      109.66      6.18 o 
  -2   7   9      811.17      875.43     23.65 o 
  -1   7   9      650.38      682.40     37.63 o 
   0   7   9     1322.30     1247.29     78.49 o 
   1   7   9      649.58      682.64     57.39 o 
   2   7   9      832.17      827.86     21.23 o 
   3   7   9      114.31       99.99      5.38 o 
   4   7   9      671.82      653.96     16.40 o 
   5   7   9      235.55      229.54     10.21 o 
   6   7   9       33.63       25.27      6.72 o 
   7   7   9        5.42        4.30      5.64 o 
   8   7   9       93.83       87.62      9.41 o 
   9   7   9       51.25       61.82      9.14 o 
  -8   8   9        3.22       -2.15      8.60 o 
  -7   8   9       20.82       22.31      7.79 o 
  -6   8   9       56.04       65.31      8.87 o 
  -5   8   9      257.17      238.41     11.56 o 
  -4   8   9      109.90       96.49      8.87 o 
  -3   8   9      107.30      129.02      5.91 o 
  -2   8   9      182.72      176.05      6.99 o 
  -1   8   9      339.67      406.10     13.17 o 
   0   8   9     2752.89     2840.36    250.51 o 
   1   8   9      340.47      399.19     25.13 o 
   2   8   9      171.82      160.46      6.18 o 
   3   8   9      101.86      113.43      5.11 o 
   4   8   9      103.40       90.58      7.53 o 
   5   8   9      252.81      241.91     10.48 o 
   6   8   9       59.33       58.86      7.26 o 
   7   8   9       19.85       17.74      6.99 o 
   8   8   9        3.15       -2.69      9.95 o 
  -7   9   9       30.76       60.21      9.14 o 
  -6   9   9       34.68       51.34      8.33 o 
  -5   9   9      150.85      158.85     10.75 o 
  -4   9   9      208.47      235.19     12.10 o 
  -3   9   9      376.47      398.61     13.17 o 
  -2   9   9      154.02      170.14     11.02 o 
  -1   9   9      354.13      371.60     14.51 o 
   0   9   9       63.03       59.23      7.79 o 
   1   9   9      351.93      367.55     31.72 o 
   2   9   9      153.25      125.52      8.06 o 
   3   9   9      367.41      329.53     11.56 o 
   4   9   9      208.82      209.38     10.48 o 
   5   9   9      148.94       91.66     10.75 o 
   6   9   9       35.19       18.28      6.72 o 
   7   9   9       30.73       43.27      8.06 o 
  -7  10   9        7.39       12.36     10.21 o 
  -6  10   9        1.68       -7.26     11.02 o 
  -5  10   9        7.79        4.30      7.26 o 
  -4  10   9        4.77        5.64      7.26 o 
  -3  10   9       97.13      112.62      8.87 o 
  -2  10   9       17.08       21.50      7.79 o 
  -1  10   9      274.70      282.09     29.97 o 
   0  10   9        2.16       -1.60      6.05 o 
   1  10   9      272.23      290.51      9.14 o 
   2  10   9       17.45       25.53      6.45 o 
   3  10   9       96.93       92.19      8.33 o 
   4  10   9        4.20       12.63      7.53 o 
   5  10   9        8.52        6.99      5.38 o 
   6  10   9        1.62        3.49      6.18 o 
   7  10   9        7.74        8.06      8.87 o 
  -6  11   9       16.88       30.10      8.33 o 
  -5  11   9       50.95       68.81      9.68 o 
  -4  11   9        1.42       -8.06      8.06 o 
  -3  11   9      111.78      150.52     13.44 o 
  -2  11   9       85.11       84.40      9.41 o 
  -1  11   9      313.79      324.85     37.23 o 
   0  11   9      208.40      212.40     11.02 o 
   1  11   9      308.44      305.84     36.55 o 
   2  11   9       85.65       44.62      8.06 o 
   3  11   9      109.43      108.86      9.41 o 
   4  11   9        1.50        8.06      6.72 o 
   5  11   9       49.53       32.79      7.79 o 
   6  11   9       16.90        5.64      9.68 o 
  -4  12   9       49.46       38.17     10.48 o 
  -3  12   9        1.03       11.29      8.06 o 
  -2  12   9       12.37       15.32      7.79 o 
  -1  12   9       42.20       34.75      6.99 o 
   0  12   9       96.47      115.91      9.41 o 
   1  12   9       42.83       36.36      9.41 o 
   2  12   9       12.51       19.62      6.99 o 
   3  12   9        1.06       -5.38      5.38 o 
   4  12   9       49.43       40.32      7.79 o 
  -2  13   9        3.97       18.28      9.68 o 
  -1  13   9       69.83       76.41     21.10 o 
   0  13   9        2.12       -0.23      4.90 o 
   1  13   9       69.53       80.57     24.86 o 
   2  13   9        3.79        1.08      6.99 o 
   0   0  10      130.18      121.61      6.45 o 
   1   0  10       55.99       37.09      3.10 o 
   2   0  10      551.07      555.58     23.92 o 
   3   0  10     5375.34     5758.46     68.81 o 
   4   0  10     1000.76      998.81     29.03 o 
   5   0  10      849.17      965.21     26.07 o 
   6   0  10      582.09      546.05     12.16 o 
   7   0  10      138.93      149.14     17.20 o 
   8   0  10        1.23        2.26      5.28 o 
   9   0  10      122.55      147.08      7.49 o 
  10   0  10        3.03       12.36      7.39 o 
 -10   1  10       16.93       23.60     10.08 o 
  -9   1  10       31.16       42.79      5.28 o 
  -8   1  10       69.94       56.27      5.31 o 
  -7   1  10      207.65      224.74      5.09 o 
  -6   1  10      144.94      132.60     19.62 o 
  -5   1  10       21.73       23.65      2.90 o 
  -4   1  10     2256.84     2450.25     41.93 o 
  -3   1  10     3588.53     3618.09    215.57 o 
  -2   1  10     3800.31     3785.08    114.10 o 
  -1   1  10       68.22       56.39      2.72 o 
   0   1  10     1914.68     1929.16     31.66 o 
   1   1  10       67.46       50.57      1.64 o 
   2   1  10     3810.60     3777.66    158.05 o 
   3   1  10     3609.97     3526.85    123.24 o 
   4   1  10     2258.70     2262.56    255.75 o 
   5   1  10       22.14       30.89      8.20 o 
   6   1  10      150.35      125.44     10.75 o 
   7   1  10      202.63      218.79      5.04 o 
   8   1  10       70.24       49.75      5.51 o 
   9   1  10       33.21       36.12     10.62 o 
  10   1  10       17.20       26.17      5.22 o 
 -10   2  10       52.54       61.82      9.95 o 
  -9   2  10       39.23       25.53      8.60 o 
  -8   2  10        7.22        8.87      6.18 o 
  -7   2  10       98.29       88.43      5.64 o 
  -6   2  10      332.01      324.16     10.48 o 
  -5   2  10      100.01      111.55      5.64 o 
  -2   2  10      566.87      492.95     23.65 o 
  -1   2  10     3352.83     3762.44    101.20 o 
   0   2  10      339.04      295.84     11.56 o 
   1   2  10     3363.93     3771.95     40.86 o 
   2   2  10      548.02      523.59     22.58 o 
   3   2  10     6335.51     6426.12     72.30 o 
   4   2  10     2698.43     2889.71     44.62 o 
   5   2  10       93.43      114.23      5.11 o 
   6   2  10      335.57      380.87     13.71 o 
   7   2  10      102.15       97.30      4.84 o 
   8   2  10        8.11        9.95      5.91 o 
   9   2  10       39.46       27.15      7.26 o 
  10   2  10       52.24       64.24      9.41 o 
 -10   3  10       92.58      123.64     11.83 o 
  -9   3  10       37.83       42.47      8.33 o 
  -8   3  10       14.08       21.23      6.99 o 
  -7   3  10      223.89      233.04     11.29 o 
  -6   3  10      144.19      126.33      6.72 o 
  -5   3  10       61.99       53.22      5.38 o 
  -1   3  10      746.78      868.56     19.76 o 
   0   3  10     3523.82     4045.56     52.14 o 
   1   3  10      742.18      844.01     31.72 o 
   2   3  10     2551.82     2613.94     46.50 o 
   3   3  10     2117.24     2098.68     39.78 o 
   4   3  10      256.62      286.53      9.41 o 
   5   3  10       65.44       82.79      4.84 o 
   6   3  10      142.64      119.34      5.64 o 
   7   3  10      231.72      221.21      9.68 o 
   8   3  10       13.50        1.88      5.64 o 
   9   3  10       37.29       33.87      8.06 o 
  10   3  10       92.69       83.59     10.48 o 
 -10   4  10       12.74        0.00      7.79 o 
  -9   4  10      104.13      117.46     11.02 o 
  -8   4  10       85.75      124.45     11.29 o 
  -7   4  10      174.08      191.38     11.02 o 
  -6   4  10      406.49      421.19     14.78 o 
  -5   4  10      517.56      482.20     17.20 o 
  -4   4  10       84.26       63.97      5.11 o 
  -3   4  10     2373.91     2118.03     40.05 o 
  -2   4  10     4616.02     4894.58     61.55 o 
  -1   4  10      425.32      463.67     23.79 o 
   0   4  10     6236.82     6825.57    334.91 o 
   1   4  10      422.03      459.10     20.56 o 
   2   4  10     4644.01     4738.69     61.01 o 
   3   4  10     2369.94     2391.92     40.86 o 
   4   4  10       87.80       87.36      4.84 o 
   5   4  10      520.27      499.67     16.66 o 
   6   4  10      407.06      415.27     13.17 o 
   7   4  10      176.61      210.19      9.68 o 
   8   4  10       82.99      114.23      8.60 o 
   9   4  10      102.00       99.72      9.14 o 
  10   4  10       12.91        3.49      7.53 o 
  -9   5  10       11.76        6.72      8.06 o 
  -8   5  10       11.09       18.28      7.53 o 
  -7   5  10       37.94       30.10      8.33 o 
  -6   5  10      335.95      366.09     13.44 o 
  -5   5  10      956.68      896.67     18.81 o 
  -4   5  10       99.75       91.92      6.45 o 
  -2   5  10      299.19      288.94      7.79 o 
  -1   5  10      312.57      355.12      9.81 o 
   0   5  10      121.02      119.33      3.90 o 
   1   5  10      306.49      349.52     13.71 o 
   2   5  10      303.53      280.34      9.41 o 
   3   5  10      747.98      739.43     24.19 o 
   4   5  10      105.85      112.35      5.64 o 
   5   5  10      956.62      958.22     22.31 o 
   6   5  10      340.29      355.07     11.56 o 
   7   5  10       38.74       36.02      6.45 o 
   8   5  10       11.53       21.77      8.06 o 
   9   5  10       11.56        8.87      6.72 o 
  -9   6  10       79.29      105.90     12.36 o 
  -8   6  10       53.64       60.75      9.68 o 
  -7   6  10       56.63       62.36      9.41 o 
  -6   6  10       94.56      117.46      8.87 o 
  -5   6  10       22.76       16.66      4.57 o 
  -4   6  10      152.45      120.95      6.45 o 
  -3   6  10      400.43      401.03     15.86 o 
  -2   6  10      141.26      163.15      7.53 o 
  -1   6  10      541.33      505.85     16.40 o 
   0   6  10      619.89      582.48     32.52 o 
   1   6  10      548.96      506.31     14.19 o 
   2   6  10      140.40      174.44      5.91 o 
   3   6  10      415.20      390.55     16.13 o 
   4   6  10      148.88      131.97      5.91 o 
   5   6  10       19.87       17.20      3.76 o 
   6   6  10       98.45       99.45      7.79 o 
   7   6  10       60.70       77.68      9.68 o 
   8   6  10       53.15       48.38      7.79 o 
   9   6  10       80.54       99.99     11.02 o 
  -9   7  10        4.17       -6.18     10.75 o 
  -8   7  10       31.60       28.49      8.87 o 
  -7   7  10      104.61      124.18     11.29 o 
  -6   7  10       54.31       69.62      8.33 o 
  -5   7  10      103.59      103.48      8.60 o 
  -4   7  10      141.52      149.44      6.72 o 
  -3   7  10      599.19      634.87     17.20 o 
  -2   7  10      802.04      877.85     22.31 o 
  -1   7  10      422.04      469.18     31.18 o 
   0   7  10      241.20      279.41     20.83 o 
   1   7  10      419.86      460.22     32.79 o 
   2   7  10      784.36      760.39     20.16 o 
   3   7  10      590.86      583.80     16.66 o 
   4   7  10      143.17      152.40      5.91 o 
   5   7  10      101.20       99.45      7.53 o 
   6   7  10       57.85       31.72      6.99 o 
   7   7  10      106.69       78.22      9.68 o 
   8   7  10       31.10       30.64     11.02 o 
   9   7  10        4.15       -2.96      6.72 o 
  -8   8  10       12.09       21.50      9.68 o 
  -7   8  10       43.93       39.51      9.95 o 
  -6   8  10       29.10       59.67      8.06 o 
  -5   8  10      120.35      120.42      8.87 o 
  -4   8  10      225.09      219.60     10.75 o 
  -3   8  10      105.76      108.86      5.64 o 
  -2   8  10      360.67      399.68     14.25 o 
  -1   8  10      138.29      152.07      9.68 o 
   0   8  10       52.35       70.56      3.70 o 
   1   8  10      126.88      144.66      4.27 o 
   2   8  10      368.04      376.30     12.63 o 
   3   8  10      105.91       91.66      4.84 o 
   4   8  10      232.45      227.93      9.95 o 
   5   8  10      122.67      108.59      8.33 o 
   6   8  10       27.85       28.22      6.72 o 
   7   8  10       44.24       37.63      7.53 o 
   8   8  10       11.91       12.10      7.53 o 
  -7   9  10       38.71       56.71     11.02 o 
  -6   9  10       10.32        2.42      7.79 o 
  -5   9  10       22.52       25.00      8.06 o 
  -4   9  10      156.55      146.49     10.21 o 
  -3   9  10      446.61      477.90     14.78 o 
  -2   9  10        5.85       -5.91      8.33 o 
  -1   9  10      111.28       94.57      7.66 o 
   0   9  10        0.67       13.65      2.64 o 
   1   9  10      112.77      100.20      8.20 o 
   2   9  10        6.26        1.61      6.45 o 
   3   9  10      444.23      423.61     13.98 o 
   4   9  10      154.57      137.62      9.68 o 
   5   9  10       24.16       -9.41      9.41 o 
   6   9  10       10.75        5.38      6.18 o 
   7   9  10       38.29       23.65      8.06 o 
  -6  10  10       15.16       13.98      7.53 o 
  -5  10  10       26.43       28.49      8.33 o 
  -4  10  10       10.29       19.35      7.26 o 
  -3  10  10      163.77      153.21     10.48 o 
  -2  10  10      265.50      311.25     12.90 o 
  -1  10  10       35.66       40.10      5.68 o 
   0  10  10      207.56      215.34     20.56 o 
   1  10  10       36.57       43.73      5.77 o 
   2  10  10      272.29      284.64     11.29 o 
   3  10  10      166.67      154.28      9.41 o 
   4  10  10       11.34       15.32      5.91 o 
   5  10  10       25.60       27.42      6.99 o 
   6  10  10       15.87       22.85      6.45 o 
  -5  11  10       44.79       56.18      8.60 o 
  -4  11  10       17.14       13.98      8.33 o 
  -3  11  10       40.18       42.47      8.33 o 
  -2  11  10       55.05       67.20      8.33 o 
  -1  11  10      105.04      103.31     19.08 o 
   0  11  10        4.79        3.45     11.29 o 
   1  11  10      106.01       94.91      8.87 o 
   2  11  10       54.35       60.75     10.75 o 
   3  11  10       40.81       16.40      8.33 o 
   4  11  10       17.37       -1.88      6.72 o 
   5  11  10       45.50       21.77      7.26 o 
  -4  12  10       39.75       27.68      9.95 o 
  -3  12  10       17.60       27.95      8.33 o 
  -2  12  10       60.50       79.83     10.21 o 
  -1  12  10        2.90        9.06      4.65 o 
   0  12  10       68.58       61.91      6.31 o 
   1  12  10        2.99        7.82      5.04 o 
   2  12  10       60.13       52.68      8.87 o 
   3  12  10       16.88       21.77      8.06 o 
   4  12  10       40.80       16.40      7.79 o 
  -1  13  10        1.24        2.50      4.93 o 
   0  13  10       10.34        3.69     14.38 o 
   1  13  10        1.29        0.72      7.12 o 
   1   0  11    11526.71    11537.21    184.52 o 
   2   0  11     1723.76     1749.26     39.51 o 
   3   0  11      716.04      778.13     25.00 o 
   4   0  11     1305.30     1469.72     31.72 o 
   5   0  11       33.68       27.11      6.59 o 
   6   0  11      182.54      135.06     11.96 o 
   7   0  11      882.61      949.31     25.40 o 
   8   0  11      229.60      218.10     15.46 o 
   9   0  11        2.48       11.83      5.04 o 
  10   0  11        2.51        2.53      5.38 o 
 -10   1  11       83.23       90.59      7.08 o 
  -9   1  11       37.16       28.62      5.47 o 
  -8   1  11       54.82       57.71      6.72 o 
  -7   1  11       93.70      106.71      7.53 o 
  -6   1  11      656.82      674.10     13.44 o 
  -5   1  11      240.34      242.04     16.26 o 
  -4   1  11      121.47       99.55      9.00 o 
  -3   1  11      159.53      162.81     15.32 o 
  -2   1  11     1013.95     1097.40     57.65 o 
  -1   1  11     1617.72     1659.97     30.91 o 
   0   1  11        5.17        4.51      2.72 o 
   1   1  11     1624.69     1666.95     40.11 o 
   2   1  11     1033.03     1082.02     47.04 o 
   3   1  11      162.85      156.54      4.57 o 
   4   1  11      126.20      103.34     13.57 o 
   5   1  11      231.53      220.77     23.38 o 
   6   1  11      642.85      612.84     38.17 o 
   7   1  11       92.39      102.26      5.91 o 
   8   1  11       56.29       62.19      9.68 o 
   9   1  11       37.03       38.45     11.15 o 
  10   1  11       82.75       81.50      7.46 o 
 -10   2  11       18.79       15.86      7.79 o 
  -9   2  11       52.54       67.73      8.87 o 
  -8   2  11       19.52       15.32      6.45 o 
  -7   2  11      228.24      237.34     11.56 o 
  -6   2  11       58.54       39.24      5.11 o 
  -2   2  11     2481.55     2597.01     49.19 o 
  -1   2  11      856.75      843.50     32.39 o 
   0   2  11     1303.85     1365.01     25.17 o 
   1   2  11      859.22      845.14     30.64 o 
   2   2  11     2495.76     2696.19     47.04 o 
   3   2  11      660.66      594.02     23.12 o 
   4   2  11     1990.85     2108.62     38.71 o 
   5   2  11      596.71      617.13     19.35 o 
   6   2  11       54.63       52.95      4.30 o 
   7   2  11      232.89      282.22      9.95 o 
   8   2  11       18.93       22.85      7.79 o 
   9   2  11       51.70       50.80      8.33 o 
  10   2  11       19.65        7.79      7.53 o 
 -10   3  11       15.06       19.62      8.06 o 
  -9   3  11      210.61      219.60     12.90 o 
  -8   3  11        9.93        4.30      6.99 o 
  -7   3  11        2.93        4.03      6.18 o 
  -6   3  11       77.16       65.31      5.64 o 
  -5   3  11      109.93       82.79      6.72 o 
  -3   3  11       25.18       17.20      4.30 o 
  -1   3  11     3766.53     3762.06    112.22 o 
   0   3  11      630.18      657.96     17.92 o 
   1   3  11     3749.98     3822.46     41.66 o 
   2   3  11     2045.66     2098.68     41.39 o 
   3   3  11       22.51       25.00      3.49 o 
   4   3  11     2594.21     2663.13     40.05 o 
   5   3  11      104.21       89.24      5.38 o 
   6   3  11       79.24       71.77      4.84 o 
   7   3  11        4.13        8.60      5.64 o 
   8   3  11        9.72        7.26      6.99 o 
   9   3  11      207.64      208.04     11.83 o 
  10   3  11       15.41        5.11      8.60 o 
  -9   4  11        0.70        7.53      9.41 o 
  -8   4  11       51.61       66.12      8.33 o 
  -7   4  11       90.72      119.88     10.48 o 
  -6   4  11      133.03      169.87      6.99 o 
  -5   4  11      894.05      813.34     20.16 o 
  -4   4  11     1330.91     1353.07     27.95 o 
  -3   4  11     3535.77     3490.45     47.84 o 
  -2   4  11      738.00      758.24     25.53 o 
  -1   4  11      440.05      502.52     50.26 o 
   0   4  11       32.13       25.04      2.42 o 
   1   4  11      421.05      496.09     24.33 o 
   2   4  11      746.45      714.16     24.19 o 
   3   4  11     3532.59     3611.94     48.38 o 
   4   4  11     1370.35     1382.36     27.95 o 
   5   4  11      905.86      892.91     20.97 o 
   6   4  11      131.07      148.64      5.64 o 
   7   4  11       96.68      114.50      8.33 o 
   8   4  11       52.73       46.77      8.87 o 
   9   4  11        0.53       -6.18      6.18 o 
  -9   5  11       12.70       15.32      8.33 o 
  -8   5  11       47.83       47.58      9.41 o 
  -7   5  11       39.80       51.34      9.95 o 
  -6   5  11      122.87      154.82     10.75 o 
  -5   5  11      193.25      180.36      6.99 o 
  -3   5  11     1320.15     1239.91     25.53 o 
  -2   5  11     1320.40     1383.71     29.03 o 
  -1   5  11       94.38      106.67      9.54 o 
   0   5  11      173.73      197.58     10.89 o 
   1   5  11       87.88      104.98     13.17 o 
   2   5  11     1338.36     1366.77     30.64 o 
   3   5  11     1330.41     1270.28     28.22 o 
   4   5  11     1286.80     1311.14     25.53 o 
   5   5  11      194.13      204.55      6.72 o 
   6   5  11      116.73      130.63      8.06 o 
   7   5  11       38.47       38.97      7.26 o 
   8   5  11       48.69       43.54      7.79 o 
   9   5  11       13.20       17.74      9.95 o 
  -9   6  11        0.02        3.23      8.33 o 
  -8   6  11        1.77        1.08      7.26 o 
  -7   6  11       45.73       54.83      8.60 o 
  -6   6  11       35.18       25.53      6.99 o 
  -5   6  11      543.12      515.26     13.71 o 
  -4   6  11      831.99      882.42     20.70 o 
  -3   6  11     2097.84     2136.58     32.25 o 
  -2   6  11     1083.67     1126.48     26.34 o 
  -1   6  11       21.49       24.75      2.85 o 
   0   6  11      368.56      386.43     31.99 o 
   1   6  11       24.90       25.99      2.85 o 
   2   6  11     1093.62     1073.26     24.46 o 
   3   6  11     2088.39     2074.22     31.72 o 
   4   6  11      828.79      841.57     19.08 o 
   5   6  11      537.11      516.07     13.44 o 
   6   6  11       33.73       19.08      8.33 o 
   7   6  11       44.18       42.47      7.53 o 
   8   6  11        1.36       -2.96      6.72 o 
   9   6  11        0.03       13.71      9.14 o 
  -8   7  11       34.83       37.63      8.87 o 
  -7   7  11       56.03       45.69      9.41 o 
  -6   7  11       50.65       78.22      8.60 o 
  -5   7  11      393.86      406.13     12.63 o 
  -4   7  11      585.72      616.59     14.78 o 
  -3   7  11      276.99      297.28      8.60 o 
  -2   7  11       70.92       87.09      5.91 o 
  -1   7  11      376.12      368.77     10.62 o 
   0   7  11     1425.43     1448.54     64.11 o 
   1   7  11      395.59      395.37     11.31 o 
   2   7  11       66.15       56.44      4.84 o 
   3   7  11      276.56      279.81      8.06 o 
   4   7  11      594.28      596.44     14.51 o 
   5   7  11      389.49      331.41     11.83 o 
   6   7  11       47.98       29.30      7.79 o 
   7   7  11       53.51       46.23      8.33 o 
   8   7  11       33.68       22.85      8.06 o 
  -8   8  11       18.71       19.62      9.41 o 
  -7   8  11       14.38       27.42     10.48 o 
  -6   8  11       68.14      104.02     11.02 o 
  -5   8  11      137.09      146.22     10.21 o 
  -4   8  11      131.11      133.59      9.41 o 
  -3   8  11       12.54       20.70      6.18 o 
  -2   8  11       55.62       62.09      5.91 o 
  -1   8  11       64.51       70.66      5.24 o 
   0   8  11      152.49      173.57      4.65 o 
   1   8  11       64.63       69.96      3.32 o 
   2   8  11       56.98       51.34      4.30 o 
   3   8  11       11.20       21.50      5.11 o 
   4   8  11      130.60      126.33      8.06 o 
   5   8  11      138.37      156.43      8.87 o 
   6   8  11       69.39       77.41      8.06 o 
   7   8  11       15.06       -1.61      9.41 o 
   8   8  11       17.69       15.86      9.68 o 
  -7   9  11        7.53        9.41      9.41 o 
  -6   9  11      127.37      142.99     12.10 o 
  -5   9  11       40.32       26.07     10.48 o 
  -4   9  11       82.03       66.66      8.87 o 
  -3   9  11      257.02      325.77     12.10 o 
  -2   9  11      107.21      131.97      9.41 o 
  -1   9  11       18.23       16.75      6.99 o 
   0   9  11      258.29      250.39     19.22 o 
   1   9  11       17.22       17.40      6.05 o 
   2   9  11      102.31       83.05      7.79 o 
   3   9  11      254.44      247.82     11.02 o 
   4   9  11       82.60       90.85     10.75 o 
   6   9  11      123.60       86.55     11.02 o 
   7   9  11        7.92       12.10      6.99 o 
  -6  10  11       11.20       14.25      8.60 o 
  -5  10  11       50.80       66.66      9.14 o 
  -4  10  11        3.05       14.78      7.26 o 
  -3  10  11      136.11      133.05      9.95 o 
  -2  10  11      137.97      146.76     10.48 o 
  -1  10  11       61.73       71.39     10.35 o 
   0  10  11      479.27      513.74     30.10 o 
   1  10  11       61.51       62.35      5.12 o 
   2  10  11      136.93      121.22      9.41 o 
   3  10  11      135.18      129.29      9.41 o 
   4  10  11        2.45       10.48      5.64 o 
   5  10  11       49.32       61.82     11.02 o 
   6  10  11       10.76       18.55      6.18 o 
  -5  11  11       10.18       -2.69      8.33 o 
  -4  11  11       30.98       40.59      9.68 o 
  -3  11  11       23.76       34.67      7.53 o 
  -2  11  11       35.27       46.77     10.21 o 
  -1  11  11       47.35       44.63      5.98 o 
   0  11  11        9.08       14.24      9.14 o 
   1  11  11       48.86       44.76      7.66 o 
   2  11  11       34.26       18.01      6.72 o 
   3  11  11       25.55       14.78      9.41 o 
   4  11  11       28.97       16.40      7.53 o 
   5  11  11       10.26       -6.45      8.60 o 
  -3  12  11       54.54       49.73      9.68 o 
  -2  12  11       27.08       23.38     11.29 o 
  -1  12  11       80.52      102.99      7.54 o 
   0  12  11       62.29       70.33      7.93 o 
   1  12  11       81.32       91.05     16.66 o 
   2  12  11       26.24       14.78      6.72 o 
   3  12  11       56.23       52.14      8.06 o 
   0   0  12      205.07      185.80      5.39 o 
   1   0  12      373.58      363.11      7.77 o 
   2   0  12      107.99      112.44     15.32 o 
   3   0  12        0.54       -2.03      2.03 o 
   4   0  12       53.04       33.21     19.62 o 
   5   0  12      588.38      719.27     19.89 o 
   6   0  12      589.89      677.51     40.72 o 
   7   0  12      447.26      464.52      9.41 o 
   8   0  12      436.71      442.64     17.87 o 
   9   0  12       16.14       12.10     13.84 o 
  10   0  12        8.81        2.29      7.26 o 
 -10   1  12        9.51       12.48      7.53 o 
  -9   1  12       13.56       13.60      5.36 o 
  -8   1  12       90.56       82.16      6.00 o 
  -7   1  12      390.65      420.30      9.36 o 
  -6   1  12      224.81      222.35      9.68 o 
  -5   1  12      633.76      688.58     20.56 o 
  -4   1  12      128.83      138.37      3.80 o 
  -3   1  12        6.70        3.77      2.15 o 
  -2   1  12     1027.15     1119.31     49.05 o 
  -1   1  12      566.24      588.14     17.07 o 
   0   1  12     1708.72     1334.62     22.50 o 
   1   1  12      577.27      618.19     12.32 o 
   2   1  12      992.04     1038.03     35.48 o 
   3   1  12       12.02        5.50      2.13 o 
   4   1  12      142.30      152.98     19.76 o 
   5   1  12      641.08      675.36     23.25 o 
   6   1  12      226.74      227.14     23.38 o 
   7   1  12      384.81      386.29     32.25 o 
   8   1  12       92.82       85.04      6.16 o 
   9   1  12       13.32       14.83      6.26 o 
  10   1  12        9.62       -2.44      5.66 o 
 -10   2  12       29.80       21.23      7.79 o 
  -9   2  12        2.96        6.99      7.26 o 
  -8   2  12       67.89       49.73      8.60 o 
  -7   2  12      473.32      454.52     14.78 o 
  -6   2  12      153.57      144.88      6.72 o 
  -5   2  12      351.28      299.70      7.79 o 
  -3   2  12       55.86       36.29      4.57 o 
  -2   2  12        0.07        0.81      2.96 o 
  -1   2  12       38.31       31.46      2.47 o 
   0   2  12      860.98      826.87     19.28 o 
   1   2  12       41.46       39.04      2.28 o 
   2   2  12        0.75        2.42      2.42 o 
   3   2  12       60.24       69.35      4.03 o 
   4   2  12      230.78      233.57      7.79 o 
   5   2  12      356.34      335.71     14.78 o 
   6   2  12      148.25      153.75      5.64 o 
   7   2  12      465.43      421.46     12.36 o 
   8   2  12       66.18       72.03      7.53 o 
   9   2  12        3.46        3.49      6.18 o 
  10   2  12       29.47       26.34      8.33 o 
 -10   3  12       17.07       12.63      7.79 o 
  -9   3  12       82.35       81.17     10.75 o 
  -8   3  12       13.79        4.03      6.45 o 
  -7   3  12       17.85       31.99      6.99 o 
  -6   3  12       36.59       29.30      4.57 o 
  -5   3  12      192.78      162.08      6.72 o 
  -2   3  12      104.90      103.75      5.38 o 
  -1   3  12      575.47      587.57     27.28 o 
   0   3  12       15.05       15.26      2.37 o 
   1   3  12      593.62      591.56     41.12 o 
   2   3  12       97.05       90.58      4.57 o 
   3   3  12     1276.40     1302.80     29.30 o 
   4   3  12     1874.05     1782.32     34.40 o 
   5   3  12      191.01      196.21      6.45 o 
   6   3  12       34.61       27.15      4.03 o 
   7   3  12       16.19       25.53      5.91 o 
   8   3  12       13.75        0.54      6.18 o 
   9   3  12       81.76       49.99      8.87 o 
  10   3  12       16.91        8.06      6.99 o 
  -9   4  12       43.31       55.64      9.68 o 
  -8   4  12       30.60       47.31     10.21 o 
  -7   4  12      124.63      164.23     10.75 o 
  -6   4  12      104.06       87.62      5.38 o 
  -5   4  12      318.36      303.73     12.90 o 
  -4   4  12     1984.18     1914.56     31.72 o 
  -3   4  12     2225.63     2115.34     35.48 o 
  -2   4  12       59.22       58.60      4.84 o 
  -1   4  12     1114.46     1153.34     20.90 o 
   0   4  12      186.40      184.41      5.91 o 
   1   4  12     1117.97     1154.19     54.43 o 
   2   4  12       54.02       57.52      4.03 o 
   3   4  12     2233.05     2155.93     38.17 o 
   4   4  12     1936.90     1952.46     31.72 o 
   5   4  12      322.03      335.44     13.17 o 
   6   4  12      101.64       84.67      4.57 o 
   7   4  12      121.83      162.88      9.68 o 
   8   4  12       30.69       40.32      7.26 o 
   9   4  12       43.73       47.04      8.33 o 
  -9   5  12       41.93       63.43     11.83 o 
  -8   5  12       54.73       63.97      9.95 o 
  -7   5  12      194.87      240.29     12.90 o 
  -6   5  12      204.89      199.98     11.29 o 
  -5   5  12      124.49      136.54      6.45 o 
  -4   5  12      849.29      791.84     19.62 o 
  -3   5  12      432.80      446.45     11.02 o 
  -2   5  12      272.41      261.53      7.79 o 
  -1   5  12      462.20      490.96     14.16 o 
   0   5  12     3625.45     3938.89    195.41 o 
   1   5  12      479.01      470.47     27.42 o 
   2   5  12      270.79      250.24      8.06 o 
   3   5  12      443.26      487.85     18.28 o 
   4   5  12      864.86      828.13     19.89 o 
   5   5  12      122.95      134.93      5.64 o 
   6   5  12      201.65      185.73      9.41 o 
   7   5  12      196.02      224.97     10.75 o 
   8   5  12       54.39       41.12     11.02 o 
   9   5  12       43.34       21.50     10.21 o 
  -9   6  12       35.63       53.49     12.10 o 
  -8   6  12       48.08       72.30      9.41 o 
  -7   6  12       44.53       59.13      8.60 o 
  -6   6  12      131.34      151.33      9.95 o 
  -5   6  12      128.28      133.59      8.60 o 
  -4   6  12      582.30      619.28     16.93 o 
  -3   6  12      317.38      351.84     15.86 o 
  -2   6  12        7.36        6.99      4.03 o 
  -1   6  12       11.05       10.45      2.75 o 
   0   6  12      553.15      576.41     15.19 o 
   1   6  12       11.11       14.23      2.56 o 
   2   6  12        8.46        2.42      3.23 o 
   3   6  12      325.59      310.72     13.44 o 
   4   6  12      584.74      574.93     15.05 o 
   5   6  12      132.31      144.88      8.06 o 
   6   6  12      135.07      138.96      8.87 o 
   7   6  12       46.52       41.93      7.79 o 
   8   6  12       49.19       43.81      8.33 o 
   9   6  12       36.21       42.47     11.83 o 
  -8   7  12        4.37       -9.68     10.48 o 
  -7   7  12        0.92        0.81      9.41 o 
  -6   7  12      111.87      120.95     10.48 o 
  -5   7  12       47.79       42.47      7.79 o 
  -4   7  12       37.15       13.17      6.18 o 
  -3   7  12      256.94      269.86      7.53 o 
  -2   7  12      425.27      384.09     14.78 o 
  -1   7  12      751.69      711.10     16.26 o 
   0   7  12      102.38       97.74     18.95 o 
   1   7  12      742.13      718.29     42.60 o 
   2   7  12      423.90      354.53     13.17 o 
   3   7  12      248.39      259.11      7.53 o 
   4   7  12       35.57        6.99      5.38 o 
   5   7  12       43.63       36.82      6.72 o 
   6   7  12      114.21       99.45      8.87 o 
   7   7  12        0.73        4.30      9.14 o 
   8   7  12        4.38       -6.45      6.72 o 
  -8   8  12        6.71       10.48      9.68 o 
  -7   8  12       12.58        9.95      8.06 o 
  -6   8  12       31.48       38.97      8.33 o 
  -5   8  12        0.04       -3.23      6.45 o 
  -4   8  12       54.24       61.01      7.53 o 
  -3   8  12      138.91      127.67      8.33 o 
  -2   8  12      292.47      321.47     11.83 o 
  -1   8  12      730.55      750.08     27.28 o 
   0   8  12       33.81       34.52      3.13 o 
   1   8  12      738.90      758.42     40.32 o 
   2   8  12      293.83      308.57     10.75 o 
   3   8  12      139.16      112.35      7.53 o 
   4   8  12       57.18       57.25      6.72 o 
   5   8  12        0.01       11.56      5.11 o 
   6   8  12       32.82       33.06      7.26 o 
   7   8  12       13.31        5.38      9.14 o 
   8   8  12        6.25       -9.95      9.95 o 
  -7   9  12       20.80        9.68      8.06 o 
  -6   9  12       79.09       83.86     10.75 o 
  -5   9  12       52.19       85.74      9.14 o 
  -4   9  12       64.37       51.88      8.60 o 
  -3   9  12       30.89       29.30      7.26 o 
  -2   9  12       46.30       42.47      7.53 o 
  -1   9  12       43.14       30.49      9.54 o 
   0   9  12      134.77      153.19      6.75 o 
   1   9  12       42.51       34.79      7.12 o 
   2   9  12       47.16       19.89      6.99 o 
   3   9  12       31.72       15.05      6.99 o 
   4   9  12       61.77       52.14      7.79 o 
   6   9  12       77.57       71.23      9.14 o 
   7   9  12       20.48       18.28      9.68 o 
  -6  10  12        5.65        1.34      8.06 o 
  -5  10  12       30.14       50.80     11.02 o 
  -4  10  12       56.86       61.55      8.87 o 
  -3  10  12       34.19       37.36      8.33 o 
  -2  10  12       36.37       37.36      6.99 o 
  -1  10  12       36.46       32.77      5.12 o 
   0  10  12       39.28       66.77      5.88 o 
   1  10  12       38.44       28.87      5.75 o 
   2  10  12       34.66       26.88      6.99 o 
   3  10  12       33.69       26.88      7.79 o 
   4  10  12       56.55       55.91      7.79 o 
   5  10  12       30.80       11.02      6.45 o 
   6  10  12        5.52        0.27      6.72 o 
  -5  11  12       36.22       31.45      8.87 o 
  -4  11  12       36.73       47.31     11.83 o 
  -3  11  12        1.49       -5.11      6.99 o 
  -2  11  12       91.42      120.42     10.21 o 
  -1  11  12        6.31       10.50      5.55 o 
   0  11  12       52.45       45.37      9.81 o 
   1  11  12        6.25        6.90      4.20 o 
   2  11  12       90.82       68.54      8.33 o 
   3  11  12        1.58        2.96      6.45 o 
   4  11  12       39.20       23.92      7.26 o 
   5  11  12       36.53       10.21      7.53 o 
  -3  12  12       22.22       23.92      8.60 o 
  -2  12  12       42.76       35.75      9.41 o 
  -1  12  12        7.35       13.07      6.72 o 
   0  12  12       38.71       51.04      6.39 o 
   1  12  12        7.21        9.50      4.63 o 
   2  12  12       41.83       45.96     10.48 o 
   3  12  12       22.10       27.15      6.72 o 
   1   0  13     4061.56     4021.46    108.05 o 
   2   0  13     1075.41     1061.70     28.76 o 
   3   0  13      766.15      899.89     24.73 o 
   4   0  13       34.99       42.94     14.38 o 
   5   0  13     1912.43     2018.85     30.10 o 
   6   0  13     1323.86     1299.04     20.97 o 
   7   0  13        3.59        3.07      4.07 o 
   8   0  13      171.63      181.51     11.15 o 
   9   0  13       16.73       15.02      5.93 o 
  10   0  13       85.33      102.38      8.60 o 
 -10   1  13       14.14        8.27      6.59 o 
  -9   1  13       33.15       31.27      5.91 o 
  -8   1  13       68.48       88.55      6.07 o 
  -7   1  13       27.22       27.13      9.27 o 
  -6   1  13       63.43       58.86      3.41 o 
  -5   1  13      608.22      623.20     26.07 o 
  -4   1  13      205.40      171.12     14.25 o 
  -3   1  13     1653.59     1724.50     24.40 o 
  -2   1  13      343.41      375.57      8.82 o 
  -1   1  13     2390.90     2542.90     63.82 o 
   0   1  13        3.08       -0.02      1.50 o 
   1   1  13     2413.35     2576.35     20.30 o 
   2   1  13      330.86      343.59     17.47 o 
   3   1  13     1607.91     1670.65     81.71 o 
   4   1  13      219.92      179.02     26.48 o 
   5   1  13      611.51      603.96     17.74 o 
   6   1  13       68.77       66.62      3.51 o 
   7   1  13       23.95       27.84      4.25 o 
   8   1  13       66.81       50.84      6.12 o 
   9   1  13       32.22       25.22      7.53 o 
  10   1  13       13.81       21.42      5.39 o 
 -10   2  13       14.82       15.59      7.53 o 
  -9   2  13        8.30       -6.45      6.99 o 
  -8   2  13      101.54       89.24      9.14 o 
  -7   2  13      173.15      180.36     11.29 o 
  -6   2  13       89.27       74.45      5.64 o 
  -5   2  13      131.37      115.85      6.18 o 
  -4   2  13      196.92      170.95      6.18 o 
  -3   2  13       10.20        9.14      3.49 o 
  -2   2  13      393.30      382.21     12.36 o 
  -1   2  13     1588.62     1665.01     26.61 o 
   0   2  13     1686.32     1657.21     25.66 o 
   1   2  13     1609.16     1637.31     44.48 o 
   2   2  13      401.71      416.62     18.55 o 
   3   2  13        9.87       10.75      3.49 o 
   4   2  13      200.38      223.90      7.26 o 
   5   2  13      130.74      150.25      5.64 o 
   6   2  13       93.52      101.33      4.84 o 
   7   2  13      169.80      180.36      9.14 o 
   8   2  13      101.11       93.54      8.87 o 
   9   2  13        8.40        7.53      7.26 o 
  10   2  13       14.94        2.69      7.79 o 
  -9   3  13        2.46        9.95      7.26 o 
  -8   3  13       35.60       48.65      7.79 o 
  -7   3  13      283.46      302.65     13.44 o 
  -6   3  13       43.22       32.52      4.57 o 
  -5   3  13      629.06      572.51     16.40 o 
  -3   3  13      164.42      150.52      7.53 o 
  -2   3  13       58.29       45.96      4.30 o 
  -1   3  13      396.99      429.42      9.96 o 
   0   3  13     2476.69     2476.64     31.55 o 
   1   3  13      412.16      441.37     13.68 o 
   2   3  13       52.21       42.47      3.76 o 
   3   3  13      160.75      162.62      6.18 o 
   4   3  13      524.96      560.96     20.43 o 
   5   3  13      634.40      661.21     17.47 o 
   6   3  13       44.80       30.64      4.03 o 
   7   3  13      282.65      325.77     11.83 o 
   8   3  13       35.09       41.39      7.79 o 
   9   3  13        2.31       14.78      6.99 o 
  -9   4  13       66.38       61.01     10.75 o 
  -8   4  13       77.99       82.52      9.68 o 
  -7   4  13      147.12      168.26     10.75 o 
  -6   4  13       37.95       38.71      6.99 o 
  -5   4  13       12.53       15.05      3.76 o 
  -4   4  13     1040.38     1009.56     23.38 o 
  -3   4  13      508.84      494.57     18.28 o 
  -2   4  13     3832.35     3861.64     48.38 o 
  -1   4  13       23.99       27.25      2.66 o 
   0   4  13      222.05      229.28      7.39 o 
   1   4  13       23.85       21.49      3.23 o 
   2   4  13     3849.58     3867.55     47.84 o 
   3   4  13      502.80      509.89     20.43 o 
   4   4  13     1024.03     1080.52     23.12 o 
   5   4  13       11.06       11.83      3.23 o 
   6   4  13       38.50       41.93      5.91 o 
   7   4  13      149.66      164.50      9.68 o 
   8   4  13       77.64       94.34      8.87 o 
   9   4  13       66.36       68.00      9.14 o 
  -9   5  13        6.30       10.48      7.53 o 
  -8   5  13        4.60       15.59      7.79 o 
  -7   5  13       68.37       61.28      9.14 o 
  -6   5  13       10.05        1.08      6.45 o 
  -5   5  13       22.62       13.44      4.03 o 
  -4   5  13       59.93       44.62      5.64 o 
  -3   5  13     1109.40     1061.97     22.31 o 
  -2   5  13       51.01       55.91      5.38 o 
  -1   5  13      839.57      838.54     48.92 o 
   0   5  13      512.11      581.69     15.58 o 
   1   5  13      824.05      784.39     28.76 o 
   2   5  13       49.20       40.05      4.30 o 
   3   5  13     1112.44     1078.91     22.58 o 
   4   5  13       54.10       43.81      4.57 o 
   5   5  13       23.14       18.01      3.49 o 
   6   5  13        9.09        6.18      5.38 o 
   7   5  13       66.60       54.56      8.60 o 
   8   5  13        4.72       -1.08      6.18 o 
   9   5  13        6.81        0.27      8.06 o 
  -8   6  13        5.86       25.53     10.48 o 
  -7   6  13        5.77       11.83      8.06 o 
  -6   6  13      266.53      283.84     13.17 o 
  -5   6  13       71.23       69.35      7.26 o 
  -4   6  13      154.39      147.29      6.45 o 
  -3   6  13      242.48      255.35      8.33 o 
  -2   6  13      280.92      279.27      9.68 o 
  -1   6  13      611.42      625.22     13.18 o 
   0   6  13     2720.07     2733.97    131.70 o 
   1   6  13      616.05      613.68     26.34 o 
   2   6  13      289.22      273.09      8.06 o 
   3   6  13      232.77      251.31      7.53 o 
   4   6  13      158.44      165.03      5.64 o 
   5   6  13       75.42       80.64      6.72 o 
   6   6  13      275.09      273.89     11.02 o 
   7   6  13        5.37       13.71      8.33 o 
   8   6  13        5.44        6.72     10.48 o 
  -8   7  13        5.78       15.05      8.60 o 
  -7   7  13       17.98       21.77      9.68 o 
  -6   7  13       17.93       20.70      7.79 o 
  -5   7  13       27.83       44.08      7.26 o 
  -4   7  13       51.59       53.76      7.79 o 
  -3   7  13       39.65       31.99      4.57 o 
  -2   7  13      107.68      111.01      6.45 o 
  -1   7  13      165.88      149.56      5.51 o 
   0   7  13       29.43       24.24      7.26 o 
   1   7  13      157.55      144.20      8.60 o 
   2   7  13      105.21       85.21      5.38 o 
   3   7  13       42.74       25.00      3.76 o 
   4   7  13       53.70       65.58      6.72 o 
   5   7  13       26.79       23.65      6.45 o 
   6   7  13       17.77       22.58      8.87 o 
   7   7  13       17.45       10.21      6.45 o 
   8   7  13        5.56        7.79      6.99 o 
  -7   8  13       24.42        3.49      8.33 o 
  -6   8  13       98.80      112.89     10.75 o 
  -5   8  13       44.46       58.06      7.79 o 
  -4   8  13       25.21       40.05      8.87 o 
  -3   8  13       84.65      101.06      8.60 o 
  -2   8  13      120.93      117.46      8.87 o 
  -1   8  13       84.25       94.62      6.85 o 
   0   8  13     1700.12     1829.99    124.85 o 
   1   8  13       82.08       74.33      5.03 o 
   2   8  13      120.30      106.44      7.53 o 
   3   8  13       85.07       94.88      6.99 o 
   4   8  13       25.30       29.03      5.91 o 
   5   8  13       44.49       42.74      6.72 o 
   6   8  13       98.48       97.30      9.14 o 
   7   8  13       24.49       29.30      8.60 o 
  -7   9  13       21.95       28.22      9.68 o 
  -6   9  13       10.31       28.49      8.60 o 
  -5   9  13       42.66       34.67      9.14 o 
  -4   9  13       20.77       34.40      7.26 o 
  -3   9  13       50.50       45.16      8.60 o 
  -2   9  13       89.85       99.18      8.33 o 
  -1   9  13      103.96       96.93      9.27 o 
   0   9  13      257.92      277.60     19.22 o 
   1   9  13      105.48      105.30      9.68 o 
   2   9  13       92.76       64.24      8.06 o 
   3   9  13       52.66       23.92      5.91 o 
   4   9  13       19.61        5.91      6.45 o 
   6   9  13        9.93        0.81      6.45 o 
   7   9  13       21.81       11.56      7.26 o 
  -6  10  13        4.85        1.88     10.75 o 
  -5  10  13        1.55        8.87     10.21 o 
  -4  10  13       72.59      106.44     10.21 o 
  -3  10  13      106.02      130.63      9.68 o 
  -2  10  13       48.70       49.73      8.06 o 
  -1  10  13       25.13       18.92      6.26 o 
   0  10  13       13.26       12.73      5.38 o 
   1  10  13       25.03       14.14      4.17 o 
   2  10  13       50.26       48.11      7.26 o 
   3  10  13      106.81       95.15      8.60 o 
   4  10  13       73.55       99.72     11.56 o 
   5  10  13        1.69       12.36      6.18 o 
   6  10  13        5.09       -0.54      5.91 o 
  -4  11  13       17.62        7.79     11.83 o 
  -3  11  13        2.90       -3.49      8.87 o 
  -2  11  13        4.37        7.53     10.48 o 
  -1  11  13       59.07       57.51     28.89 o 
   0  11  13        2.53        9.57      5.64 o 
   1  11  13       61.50       38.13     14.78 o 
   2  11  13        4.59        6.18      6.72 o 
   3  11  13        2.31       13.17      6.72 o 
   4  11  13       17.36       24.73      7.26 o 
  -2  12  13        3.11       -8.60      8.60 o 
  -1  12  13        3.07        2.60      4.74 o 
   0  12  13        9.88       -0.25      6.26 o 
   1  12  13        3.74        3.51      5.51 o 
   2  12  13        3.30        4.84      6.18 o 
   0   0  14    10272.82    10375.70    132.51 o 
   1   0  14     1807.71     1769.22     30.51 o 
   2   0  14       70.30       44.30      3.09 o 
   3   0  14      551.55      523.06     20.16 o 
   4   0  14      605.34      648.31     20.70 o 
   5   0  14       83.59       74.97      8.74 o 
   6   0  14       56.44       45.10      3.76 o 
   7   0  14       20.51       15.59      4.75 o 
   8   0  14      100.61      104.69      9.27 o 
   9   0  14       12.24        5.31      4.96 o 
  -9   1  14       69.18       86.44     11.29 o 
  -8   1  14       33.26       39.51      6.05 o 
  -7   1  14       44.02       47.40      6.05 o 
  -6   1  14      671.50      670.02     39.24 o 
  -5   1  14      160.19      160.55      7.66 o 
  -4   1  14      129.20       99.85      3.70 o 
  -3   1  14      403.75      414.95     13.17 o 
  -2   1  14      275.32      269.87     12.10 o 
  -1   1  14       46.05       40.29      3.49 o 
   0   1  14      391.04      392.68      7.10 o 
   1   1  14       47.11       41.04      2.85 o 
   2   1  14      283.81      270.42     11.96 o 
   3   1  14      402.78      410.35     13.18 o 
   4   1  14      120.00      101.74      8.20 o 
   5   1  14      162.43      163.46     11.96 o 
   6   1  14      650.52      624.80     10.35 o 
   7   1  14       43.07       34.82      5.31 o 
   8   1  14       33.82       27.67      5.22 o 
   9   1  14       69.95       73.90      6.70 o 
  -9   2  14       23.09       37.90      7.79 o 
  -8   2  14      125.26      148.37     10.75 o 
  -7   2  14       23.53       25.80      7.53 o 
  -6   2  14      112.63      111.81      8.33 o 
  -5   2  14       17.26       10.48      4.30 o 
  -4   2  14      107.36       81.17      5.64 o 
  -2   2  14      291.74      306.15     10.75 o 
  -1   2  14     2909.38     2763.75    118.13 o 
   0   2  14      254.88      284.13     11.42 o 
   1   2  14     2874.46     2706.17     30.60 o 
   2   2  14      287.62      299.43      9.95 o 
   3   2  14     2408.42     2570.40     38.17 o 
   4   2  14      109.32      124.45      5.38 o 
   5   2  14       19.62       23.12      3.49 o 
   6   2  14      109.56      113.16      7.53 o 
   7   2  14       23.44       37.90      5.91 o 
   8   2  14      126.10      166.11     10.21 o 
   9   2  14       23.28       18.28      6.99 o 
  -9   3  14       45.48       63.43      9.68 o 
  -8   3  14        5.55       -5.38      6.45 o 
  -7   3  14       32.57       37.63      8.06 o 
  -6   3  14       58.33       63.97      7.79 o 
  -5   3  14      731.10      695.62     16.93 o 
  -4   3  14      316.70      320.12      9.68 o 
  -2   3  14      727.76      721.42     22.31 o 
  -1   3  14      573.58      597.66     15.76 o 
   0   3  14     2390.54     2352.94     66.79 o 
   1   3  14      566.47      625.61     25.00 o 
   2   3  14      704.95      718.73     22.04 o 
   3   3  14     2285.02     2277.15     35.21 o 
   4   3  14      309.48      312.33     13.17 o 
   5   3  14      729.83      772.49     16.93 o 
   6   3  14       58.62       41.12      6.18 o 
   7   3  14       30.17       22.31      5.91 o 
   8   3  14        6.05       -2.15      6.18 o 
   9   3  14       46.02       67.20      8.87 o 
  -9   4  14       22.55       19.62      8.87 o 
  -8   4  14      103.35      125.79     10.75 o 
  -7   4  14       40.66       37.63      8.33 o 
  -6   4  14      239.62      258.30     11.56 o 
  -5   4  14       39.23       35.75      4.03 o 
  -4   4  14      398.64      411.51     14.78 o 
  -3   4  14      293.53      279.81      9.41 o 
  -2   4  14       65.08       88.16      5.11 o 
  -1   4  14      171.14      164.21      5.24 o 
   0   4  14     5873.60     5644.57    169.87 o 
   1   4  14      172.96      156.91      4.27 o 
   2   4  14       62.98       88.97      4.84 o 
   3   4  14      299.04      297.01      8.87 o 
   4   4  14      392.31      422.26     14.25 o 
   5   4  14       37.19       38.44      3.76 o 
   6   4  14      252.30      261.26     10.21 o 
   7   4  14       38.84       28.22      6.99 o 
   8   4  14      102.66      106.98      9.95 o 
   9   4  14       22.46       17.20      7.53 o 
  -9   5  14       25.53       34.14      9.14 o 
  -8   5  14       34.91       34.67     10.21 o 
  -7   5  14       60.08       65.85      9.41 o 
  -6   5  14       90.55       97.30      9.68 o 
  -5   5  14       24.07        8.06      6.72 o 
  -4   5  14      231.07      210.73      7.26 o 
  -3   5  14      187.89      195.68      7.53 o 
  -2   5  14      113.17      121.76      6.18 o 
  -1   5  14       55.91       66.80      3.51 o 
   0   5  14       39.03       34.04      3.04 o 
   1   5  14       49.19       59.56     10.89 o 
   2   5  14      121.87      123.37      5.64 o 
   3   5  14      181.99      174.98      6.45 o 
   4   5  14      227.45      220.67      6.99 o 
   5   5  14       21.25       14.25      5.38 o 
   6   5  14       95.84      105.63      9.14 o 
   7   5  14       57.50       54.56      7.79 o 
   8   5  14       33.88       27.42     10.48 o 
   9   5  14       25.81       43.27      8.60 o 
  -8   6  14        9.55        9.68     10.75 o 
  -7   6  14       42.20       30.37      9.41 o 
  -6   6  14      153.50      187.34     11.83 o 
  -5   6  14       23.33       23.65      6.72 o 
  -4   6  14       23.93        3.49      7.26 o 
  -3   6  14      409.37      381.68     14.51 o 
  -2   6  14      123.52      141.11      6.45 o 
  -1   6  14      779.89      780.97     31.99 o 
   0   6  14      905.82      868.07     32.52 o 
   1   6  14      770.91      761.29     42.06 o 
   2   6  14      127.27      145.41      5.64 o 
   3   6  14      425.69      409.36     12.36 o 
   4   6  14       22.88       23.92      5.38 o 
   5   6  14       22.50       15.86      5.91 o 
   6   6  14      157.77      184.92      9.68 o 
   7   6  14       41.97       33.33     10.21 o 
   8   6  14        9.34        6.72     10.21 o 
  -8   7  14        3.58        0.00      7.26 o 
  -7   7  14      141.79      197.83     12.63 o 
  -6   7  14       37.02       40.59      8.87 o 
  -5   7  14        4.33        4.84      6.45 o 
  -4   7  14       44.90       48.11      7.79 o 
  -3   7  14      133.19      140.57      9.14 o 
  -2   7  14      207.86      220.40      6.99 o 
  -1   7  14      108.19       96.51      8.06 o 
   0   7  14      445.51      487.23     29.57 o 
   1   7  14       95.41       90.81      9.14 o 
   2   7  14      205.72      171.49      6.18 o 
   3   7  14      133.48      131.70      8.87 o 
   4   7  14       45.25       32.52      6.99 o 
   5   7  14        4.59       -0.54      5.11 o 
   6   7  14       35.80       15.59      6.45 o 
   7   7  14      140.54      120.68     11.56 o 
   8   7  14        3.62       -5.38      9.14 o 
  -7   8  14       15.94       22.58      8.33 o 
  -6   8  14      181.10      208.85     12.36 o 
  -5   8  14        8.17        2.96      7.79 o 
  -4   8  14      135.65      125.79      9.95 o 
  -3   8  14      118.32      105.36      8.87 o 
  -2   8  14      247.81      237.61     10.75 o 
  -1   8  14        0.81       -0.05      4.31 o 
   0   8  14      400.97      373.50      9.14 o 
   1   8  14        1.19        5.86      3.51 o 
   2   8  14      252.93      240.29     10.21 o 
   3   8  14      117.68      112.35      7.79 o 
   4   8  14      134.93      122.57      8.60 o 
   5   8  14        8.13        8.33      5.38 o 
   6   8  14      180.48      204.81     12.10 o 
   7   8  14       16.25       42.20      8.33 o 
  -6   9  14        5.58        9.95      6.72 o 
  -5   9  14       50.46       65.31      9.14 o 
  -4   9  14        2.09        4.84      6.72 o 
  -3   9  14       35.77       13.17      8.06 o 
  -2   9  14      125.20      149.18     10.21 o 
  -1   9  14      230.73      255.36     20.83 o 
   0   9  14      729.54      736.47     48.78 o 
   1   9  14      230.67      232.09     13.98 o 
   2   9  14      128.50      112.08      8.87 o 
   3   9  14       35.21       31.72      7.26 o 
   4   9  14        2.61        5.91      6.45 o 
   6   9  14        5.84        2.96      6.18 o 
  -5  10  14        1.76       -7.53      7.53 o 
  -4  10  14       40.22       41.39      8.60 o 
  -3  10  14       26.22       55.10     10.21 o 
  -2  10  14       80.51      107.51      9.95 o 
  -1  10  14        2.16        3.65      6.85 o 
   0  10  14       46.62       64.92      8.74 o 
   1  10  14        2.35        4.59      4.73 o 
   2  10  14       79.55       84.94      7.79 o 
   3  10  14       25.33       45.69      7.53 o 
   4  10  14       39.61       20.16      8.87 o 
   5  10  14        1.70        2.96      6.18 o 
  -4  11  14       13.85       18.28      8.06 o 
  -3  11  14       17.70       19.35      7.79 o 
  -2  11  14       97.20      117.73     10.21 o 
  -1  11  14        0.52        5.21      5.55 o 
   0  11  14       47.52       43.24     15.72 o 
   1  11  14        0.61        3.49      3.89 o 
   2  11  14       94.39       57.52     10.75 o 
   3  11  14       17.88       -6.45      7.53 o 
   4  11  14       12.69        5.11      6.72 o 
  -1  12  14       15.62       14.76      5.47 o 
   0  12  14       17.39       13.17     15.72 o 
   1  12  14       15.48        5.23      9.27 o 
   2  12  14       43.62       15.32      7.79 o 
   1   0  15      249.86      260.84      5.55 o 
   2   0  15      395.60      410.30     21.64 o 
   3   0  15      119.50      133.48     13.17 o 
   4   0  15      393.63      444.57     16.13 o 
   5   0  15      254.20      256.34      5.41 o 
   6   0  15      111.84      121.49     10.62 o 
   7   0  15       28.16       38.48      4.90 o 
   8   0  15        1.70        0.74     11.83 o 
   9   0  15        7.76        9.30      4.63 o 
  -9   1  15       17.61       26.86      9.14 o 
  -8   1  15       34.46       38.18      6.13 o 
  -7   1  15      161.45      149.85      7.26 o 
  -6   1  15      174.56      179.20      6.62 o 
  -5   1  15       16.56       26.53      2.83 o 
  -4   1  15      860.26      855.60     75.39 o 
  -3   1  15     1308.50     1234.59     21.50 o 
  -2   1  15      103.76       85.20      3.42 o 
  -1   1  15       74.04       90.37      2.32 o 
   0   1  15      811.84      820.60     12.45 o 
   1   1  15       72.64       90.64      2.60 o 
   2   1  15      101.40       75.53     11.42 o 
   3   1  15     1303.76     1209.01     85.88 o 
   4   1  15      861.02      799.28     70.83 o 
   5   1  15       15.04       24.13      2.96 o 
   6   1  15      173.52      194.22      7.10 o 
   7   1  15      162.89      142.99     13.30 o 
   8   1  15       33.40       42.77      9.41 o 
   9   1  15       18.33       30.66     22.98 o 
  -9   2  15      112.77      148.91     12.63 o 
  -8   2  15        1.87        9.41      6.18 o 
  -7   2  15       74.70      120.68      9.41 o 
  -6   2  15       13.60        0.27      5.38 o 
  -5   2  15       18.37        8.60      3.76 o 
  -4   2  15       38.08       18.28      4.30 o 
  -3   2  15     1309.03     1174.06     24.46 o 
  -2   2  15      670.16      685.67     21.50 o 
  -1   2  15      499.29      519.07     13.87 o 
   0   2  15     1140.31     1125.44     50.93 o 
   1   2  15      493.73      514.54     13.40 o 
   2   2  15      657.40      686.48     21.50 o 
   3   2  15     1327.18     1342.05     27.68 o 
   4   2  15       40.10       45.96      4.30 o 
   5   2  15       23.59       19.35      3.23 o 
   6   2  15       12.99       12.90      5.38 o 
   7   2  15       75.97      110.74      8.06 o 
   8   2  15        1.79       15.32      6.18 o 
   9   2  15      114.50      119.88      9.95 o 
  -9   3  15       42.12       41.39     11.02 o 
  -8   3  15      112.95      123.37     10.48 o 
  -7   3  15       29.35       44.89      9.95 o 
  -6   3  15      364.85      383.56     13.98 o 
  -5   3  15      360.08      344.31     12.10 o 
  -4   3  15     1448.24     1448.75     25.00 o 
  -2   3  15       13.02        6.18      3.76 o 
  -1   3  15      143.61      145.56      4.18 o 
   0   3  15     5143.24     5275.94     82.25 o 
   1   3  15      141.34      131.62     13.04 o 
   2   3  15       13.67        7.79      3.23 o 
   3   3  15      675.65      660.41     18.81 o 
   4   3  15     1445.70     1481.81     24.46 o 
   5   3  15      360.08      382.75     12.10 o 
   6   3  15      365.06      364.20     11.83 o 
   7   3  15       30.56       37.36      6.99 o 
   8   3  15      113.99      120.95      9.68 o 
   9   3  15       42.36       42.47      9.14 o 
  -9   4  15       20.28       19.62     10.21 o 
  -8   4  15       20.84       48.65     10.48 o 
  -7   4  15       19.42       16.40      8.06 o 
  -6   4  15       43.03       41.66      7.53 o 
  -5   4  15       14.12        9.14      8.06 o 
  -4   4  15      575.41      578.43     16.66 o 
  -3   4  15      279.43      289.75      8.87 o 
  -2   4  15      860.44      822.75     22.04 o 
  -1   4  15     1078.58     1042.06     17.20 o 
   0   4  15      241.29      288.75      8.33 o 
   1   4  15     1072.20     1113.97     18.04 o 
   2   4  15      874.02      847.48     20.97 o 
   3   4  15      274.25      291.36     13.17 o 
   4   4  15      587.07      637.83     15.59 o 
   5   4  15       16.58       16.40      4.84 o 
   6   4  15       40.85       36.29      5.91 o 
   7   4  15       17.61       16.93      6.18 o 
   8   4  15       20.65       24.73      6.99 o 
   9   4  15       19.82       22.04      9.95 o 
  -8   5  15       24.21       25.80      8.33 o 
  -7   5  15      113.12      146.22     11.56 o 
  -6   5  15       10.96        7.53      6.72 o 
  -5   5  15       98.37       98.64      8.33 o 
  -4   5  15      433.48      495.37     13.17 o 
  -3   5  15      490.67      508.27     14.51 o 
  -2   5  15      209.87      202.13      7.26 o 
  -1   5  15       83.82       81.53      3.89 o 
   0   5  15      767.58      782.98     21.50 o 
   1   5  15       88.85       96.83      9.81 o 
   2   5  15      207.18      197.02      6.72 o 
   3   5  15      498.80      478.17     14.25 o 
   4   5  15      426.95      477.63     12.90 o 
   5   5  15       96.18       98.64      8.06 o 
   6   5  15        9.87        4.30      5.38 o 
   7   5  15      110.25      139.23     10.21 o 
   8   5  15       23.89        9.68      6.18 o 
  -8   6  15       11.39       23.38      8.60 o 
  -7   6  15      124.00      122.83     11.56 o 
  -6   6  15       33.30       56.18      8.33 o 
  -5   6  15      185.20      178.20     10.75 o 
  -4   6  15        7.73        3.49      5.64 o 
  -3   6  15      212.19      225.24      9.95 o 
  -2   6  15      162.57      163.42      6.45 o 
  -1   6  15      870.08      858.52     34.67 o 
   0   6  15      177.60      178.57      4.63 o 
   1   6  15      879.62      851.49     13.30 o 
   2   6  15      162.64      146.49      5.64 o 
   3   6  15      222.21      234.11      6.45 o 
   4   6  15        6.56        9.41      4.84 o 
   5   6  15      181.51      195.14      9.68 o 
   6   6  15       34.58       40.59      6.45 o 
   7   6  15      121.85      124.72      9.95 o 
   8   6  15       11.08       25.53      8.87 o 
  -7   7  15       12.70        5.64      8.60 o 
  -6   7  15       24.43       25.27      7.79 o 
  -5   7  15       24.54       13.98      9.95 o 
  -4   7  15      277.40      309.91     12.10 o 
  -3   7  15      401.11      442.96     13.44 o 
  -2   7  15       11.82        9.41      6.99 o 
  -1   7  15       50.96       38.04      6.32 o 
   0   7  15      193.48      180.01      5.11 o 
   1   7  15       46.49       35.44     11.83 o 
   2   7  15       12.93       13.71      5.64 o 
   3   7  15      403.66      416.62     12.63 o 
   4   7  15      291.67      291.09     11.29 o 
   5   7  15       24.55       11.29      6.72 o 
   6   7  15       23.18       11.02      6.99 o 
   7   7  15       12.62       -8.87      9.68 o 
  -7   8  15        8.40        1.61      8.33 o 
  -6   8  15       18.89       37.90      8.33 o 
  -5   8  15      103.03      127.40     11.29 o 
  -4   8  15      127.04      105.63      9.68 o 
  -3   8  15       52.02       50.53      7.53 o 
  -2   8  15      273.86      306.15     11.83 o 
  -1   8  15        4.31       14.29      7.53 o 
   0   8  15       16.24       29.36      4.13 o 
   1   8  15        5.18       12.37      3.29 o 
   2   8  15      280.65      258.03     11.02 o 
   3   8  15       51.99       59.67      6.99 o 
   4   8  15      126.77       90.58      8.60 o 
   5   8  15      105.03      120.68      9.14 o 
   6   8  15       18.07       19.62      7.26 o 
   7   8  15        9.26        2.15      5.64 o 
  -6   9  15        1.30        9.68      8.87 o 
  -5   9  15       12.77       14.25      8.06 o 
  -4   9  15       95.30      104.02      9.68 o 
  -3   9  15      116.22      112.35      9.68 o 
  -2   9  15       79.72       86.55      9.41 o 
  -1   9  15       51.00       28.39      8.74 o 
   0   9  15        2.26        3.79      4.20 o 
   1   9  15       51.32       35.05     10.48 o 
   2   9  15       81.01       59.67      8.33 o 
   3   9  15      114.44       84.13      8.60 o 
   4   9  15       94.12       85.47     11.56 o 
   5   9  15       13.44       -6.18      6.18 o 
   6   9  15        1.59        4.57      5.64 o 
  -5  10  15       18.17       36.02      8.33 o 
  -4  10  15        9.55        5.11     10.75 o 
  -3  10  15        1.20        7.79      6.99 o 
  -2  10  15       30.20       45.42      8.87 o 
  -1  10  15       45.54       69.26      6.46 o 
   0  10  15      174.02      197.11     21.77 o 
   1  10  15       44.82       48.75     11.56 o 
   2  10  15       30.05       18.01      6.45 o 
   3  10  15        0.78        4.03      5.91 o 
   4  10  15        9.59       -2.42      9.95 o 
   5  10  15       19.07        5.64      6.99 o 
  -3  11  15        0.22       -1.08      7.53 o 
  -2  11  15       12.03       18.55      7.53 o 
  -1  11  15       48.24       52.59     12.50 o 
   0  11  15        4.46       -0.18      4.71 o 
   1  11  15       47.89       43.05      5.86 o 
   2  11  15       12.08        2.15      5.64 o 
   3  11  15        0.22       -4.03      5.38 o 
   0   0  16      280.99      273.64      6.81 o 
   1   0  16     1039.00     1053.14     21.53 o 
   2   0  16     1095.30     1002.53     25.00 o 
   3   0  16      222.21      215.25     18.41 o 
   4   0  16      894.02      957.15     20.43 o 
   5   0  16      213.74      220.48     11.83 o 
   6   0  16        1.93        6.50      4.03 o 
   7   0  16       50.98       42.79      5.11 o 
   8   0  16       11.95       21.64      5.39 o 
   9   0  16       41.92       43.31      5.97 o 
  -9   1  16       88.11       93.17      7.30 o 
  -8   1  16        3.23        3.74      4.55 o 
  -7   1  16       76.50       60.07      7.79 o 
  -6   1  16      245.13      256.98      7.60 o 
  -5   1  16      318.09      347.49     17.74 o 
  -4   1  16      873.93      817.21     77.68 o 
  -3   1  16     1061.14     1076.17     76.47 o 
  -2   1  16      520.12      507.58     13.21 o 
  -1   1  16      669.34      710.02     10.78 o 
   0   1  16      258.12      264.05      4.81 o 
   1   1  16      691.24      694.22     10.95 o 
   2   1  16      517.37      442.92     18.95 o 
   3   1  16     1067.44     1078.96     74.18 o 
   4   1  16      865.20      822.25     66.12 o 
   5   1  16      318.27      339.71      9.41 o 
   6   1  16      249.91      237.64     12.50 o 
   7   1  16       77.22       84.86     11.42 o 
   8   1  16        3.36        2.42      4.94 o 
   9   1  16       88.53       95.68      7.13 o 
  -9   2  16        3.28       11.56      9.14 o 
  -8   2  16       44.42       41.66      8.06 o 
  -7   2  16      136.03      179.01     12.10 o 
  -6   2  16       86.18      100.53      8.60 o 
  -5   2  16      147.92      130.09      5.64 o 
  -4   2  16       72.60       67.47      5.11 o 
  -3   2  16      634.15      575.74     16.66 o 
  -2   2  16      331.54      299.16      9.14 o 
  -1   2  16       88.16      103.52      3.70 o 
   0   2  16      273.98      301.22     15.32 o 
   1   2  16       85.68      100.05      3.51 o 
   2   2  16      340.19      311.52      9.68 o 
   3   2  16      631.65      663.63     18.55 o 
   4   2  16       73.44       86.01      4.57 o 
   5   2  16      144.64      150.25      5.38 o 
   6   2  16       86.71       99.99      7.79 o 
   7   2  16      141.24      166.92      9.41 o 
   8   2  16       44.41       46.23      7.53 o 
   9   2  16        3.43        6.72      5.91 o 
  -9   3  16        4.19       23.12      9.95 o 
  -8   3  16        2.53       -1.61      6.72 o 
  -7   3  16       36.44       42.47      8.60 o 
  -6   3  16      315.18      348.61     13.17 o 
  -5   3  16       77.12       92.46      7.53 o 
  -4   3  16      964.79      904.46     19.35 o 
  -3   3  16      404.12      380.60     14.78 o 
  -2   3  16      590.42      609.34     18.28 o 
  -1   3  16     1795.21     1792.84     47.58 o 
   0   3  16      653.49      693.74     14.81 o 
   1   3  16     1788.82     1755.15     36.42 o 
   2   3  16      607.30      609.87     18.01 o 
   3   3  16      407.10      400.76     14.25 o 
   4   3  16      967.20      941.56     18.55 o 
   5   3  16       75.71       81.44      7.26 o 
   6   3  16      316.39      326.31     11.56 o 
   7   3  16       36.85       31.72      6.99 o 
   8   3  16        2.46       -3.49      6.18 o 
   9   3  16        4.28        2.15      6.99 o 
  -8   4  16       38.87       36.02      8.33 o 
  -7   4  16      208.82      229.01     13.17 o 
  -6   4  16       65.99       78.49      9.14 o 
  -5   4  16      264.41      260.18     10.75 o 
  -4   4  16      359.04      341.09     12.36 o 
  -3   4  16       23.84       15.05      4.30 o 
  -2   4  16      215.72      239.49      8.33 o 
  -1   4  16      165.85      161.61      4.46 o 
   0   4  16       26.08       37.36      3.04 o 
   1   4  16      166.70      166.98      4.46 o 
   2   4  16      212.32      219.33      7.26 o 
   3   4  16       24.60       18.81      3.49 o 
   4   4  16      357.80      369.31     11.56 o 
   5   4  16      260.90      281.42     10.21 o 
   6   4  16       68.04       85.21      7.53 o 
   7   4  16      205.05      236.80     11.56 o 
   8   4  16       38.64       60.48     11.02 o 
  -8   5  16        3.97        5.11     10.48 o 
  -7   5  16       51.44       48.65      9.68 o 
  -6   5  16       37.26       44.89      8.33 o 
  -5   5  16       39.25       27.42      7.53 o 
  -4   5  16      195.81      192.45      9.68 o 
  -3   5  16      260.20      282.22      7.53 o 
  -2   5  16      509.27      545.90     15.32 o 
  -1   5  16      846.78      892.70     21.64 o 
   0   5  16        5.70       11.12      2.75 o 
   1   5  16      836.67      869.45     20.16 o 
   2   5  16      512.54      520.91     14.78 o 
   3   5  16      252.61      252.12     10.48 o 
   4   5  16      198.07      206.70      9.14 o 
   5   5  16       37.50       17.47      6.18 o 
   6   5  16       38.60       16.66      6.72 o 
   7   5  16       49.53       41.12     11.02 o 
   8   5  16        4.00       16.13      7.53 o 
  -8   6  16       15.50       30.10     10.21 o 
  -7   6  16        1.80        0.54     10.21 o 
  -6   6  16      171.83      183.85     12.90 o 
  -5   6  16      278.23      287.60     12.63 o 
  -4   6  16      106.45      113.16      8.87 o 
  -3   6  16      826.07      863.61     16.93 o 
  -2   6  16      631.21      617.13     15.05 o 
  -1   6  16      527.76      529.16     10.74 o 
   0   6  16      131.57      129.03     12.36 o 
   1   6  16      516.49      511.68      9.98 o 
   2   6  16      631.55      612.29     13.98 o 
   3   6  16      801.92      820.87     16.13 o 
   4   6  16      105.12      101.33     10.48 o 
   5   6  16      270.45      324.69     11.83 o 
   6   6  16      172.18      189.23     10.75 o 
   7   6  16        1.81        5.11      6.45 o 
   8   6  16       15.81       -2.42      6.45 o 
  -7   7  16       32.21       49.73     11.56 o 
  -6   7  16       13.52       10.75      7.79 o 
  -5   7  16       28.09       25.27      7.79 o 
  -4   7  16      331.93      325.77     12.90 o 
  -3   7  16      120.11      142.99      9.41 o 
  -2   7  16       24.51       33.60      7.26 o 
  -1   7  16        3.44       -0.29      6.85 o 
   0   7  16      116.27      105.96      6.59 o 
   1   7  16        3.73        1.21      5.11 o 
   2   7  16       22.77       11.83      5.38 o 
   3   7  16      115.02      110.47      8.33 o 
   4   7  16      324.93      309.64     11.83 o 
   5   7  16       27.17        8.87      6.72 o 
   6   7  16       13.08       -2.69      5.91 o 
   7   7  16       32.31       15.86      7.53 o 
  -6   8  16        3.96       23.12      7.79 o 
  -5   8  16       64.55       74.72      9.41 o 
  -4   8  16        3.87       18.28      6.99 o 
  -3   8  16      363.48      403.45     13.98 o 
  -2   8  16       11.38       15.59      6.99 o 
  -1   8  16        3.95        5.20      4.13 o 
   0   8  16        2.43       -2.37     11.42 o 
   1   8  16        3.75        8.34      3.55 o 
   2   8  16       12.11       10.48      5.91 o 
   3   8  16      359.58      355.87     12.63 o 
   4   8  16        3.87        4.30      5.11 o 
   5   8  16       64.49       68.81      8.06 o 
   6   8  16        4.03       -7.26      7.53 o 
  -6   9  16       24.82       39.51      9.68 o 
  -5   9  16       20.69       -5.64      9.14 o 
  -4   9  16       30.05       28.22     10.21 o 
  -3   9  16       20.27       27.95      8.06 o 
  -2   9  16       84.41       80.64      9.41 o 
  -1   9  16       71.50       55.22     20.29 o 
   0   9  16       19.44        7.33     14.92 o 
   1   9  16       70.09       44.27      5.64 o 
   2   9  16       85.55       46.23      9.14 o 
   3   9  16       21.25        8.87      6.99 o 
   4   9  16       31.14        5.64      6.45 o 
   5   9  16       21.31        1.08      5.91 o 
   6   9  16       24.11       12.90     10.48 o 
  -4  10  16       17.02       13.71      8.33 o 
  -3  10  16       20.28       34.40      7.79 o 
  -2  10  16        0.52        0.00      6.18 o 
  -1  10  16        7.21        8.77      5.61 o 
   0  10  16       53.39       53.27      8.60 o 
   1  10  16        6.53        6.72      4.56 o 
   2  10  16        0.63        6.45      6.99 o 
   3  10  16       18.97       23.38      6.18 o 
   4  10  16       17.82       13.71      6.45 o 
  -3  11  16       21.41       11.56      8.60 o 
  -2  11  16       86.35      110.47     12.36 o 
  -1  11  16       12.00        8.29      6.00 o 
   0  11  16       62.66       48.52      6.70 o 
   1  11  16       11.20       13.03      7.66 o 
   2  11  16       85.79      101.87     12.63 o 
   3  11  16       21.99        7.26      6.99 o 
   1   0  17       33.49       41.28      2.00 o 
   2   0  17      265.81      267.64      7.26 o 
   3   0  17      119.16      109.41      9.41 o 
   4   0  17       35.75       40.83     16.66 o 
   5   0  17       36.69       39.00      5.04 o 
   6   0  17      119.92       91.63      5.59 o 
   7   0  17        0.00        3.92      5.16 o 
   8   0  17        0.03        7.03      6.26 o 
   9   0  17       17.13       15.82      6.32 o 
  -9   1  17        2.53        2.50      5.98 o 
  -8   1  17        2.38        1.43      4.32 o 
  -7   1  17      102.42       90.48      9.68 o 
  -6   1  17       28.86       37.15      7.79 o 
  -5   1  17       37.75       35.71      4.36 o 
  -4   1  17      179.22      173.40     18.68 o 
  -3   1  17     2231.39     2396.54     91.66 o 
  -2   1  17      320.03      328.61     32.79 o 
  -1   1  17       47.92       49.69      2.21 o 
   0   1  17      192.84      210.01      4.23 o 
   1   1  17       48.44       49.12      3.38 o 
   2   1  17      324.67      331.30     25.53 o 
   3   1  17     2220.21     2285.14     75.80 o 
   4   1  17      170.48      160.16      9.14 o 
   5   1  17       37.26       31.55      7.26 o 
   6   1  17       32.72       40.67      4.75 o 
   7   1  17      101.02       85.84      6.56 o 
   8   1  17        2.44        1.96      4.57 o 
   9   1  17        2.82       -1.93      5.92 o 
  -9   2  17       21.41       31.45      8.87 o 
  -8   2  17       38.66       37.36      8.33 o 
  -7   2  17       71.23       87.09      9.95 o 
  -6   2  17      118.49      116.65      9.41 o 
  -5   2  17       52.89       39.78      6.72 o 
  -4   2  17       46.52       38.17      4.30 o 
  -3   2  17      412.31      419.84     14.51 o 
  -2   2  17      416.49      387.05     18.01 o 
  -1   2  17      238.76      262.73      7.66 o 
   0   2  17      732.79      736.78     14.73 o 
   1   2  17      238.12      269.26      6.27 o 
   2   2  17      408.04      438.93     15.05 o 
   3   2  17      423.09      434.89     14.51 o 
   4   2  17       54.63       66.39      4.30 o 
   5   2  17       56.98       62.90      6.18 o 
   6   2  17      122.01      124.72      8.33 o 
   7   2  17       71.83       74.72      8.33 o 
   8   2  17       39.27       41.39      8.33 o 
   9   2  17       20.66        7.53      7.26 o 
  -8   3  17       25.09       24.46      9.41 o 
  -7   3  17      221.12      242.71     13.44 o 
  -6   3  17      192.01      260.45     12.63 o 
  -5   3  17      180.71      196.21      9.14 o 
  -4   3  17      162.11      169.87      6.45 o 
  -3   3  17      275.68      310.45     12.10 o 
  -2   3  17      436.92      432.74     15.59 o 
  -1   3  17      614.44      560.05     20.02 o 
   0   3  17      115.74       98.50      8.06 o 
   1   3  17      605.51      610.33     12.92 o 
   2   3  17      435.09      414.74     15.05 o 
   3   3  17      271.26      265.83     11.56 o 
   4   3  17      160.41      168.53      5.91 o 
   5   3  17      183.31      187.34      9.14 o 
   6   3  17      194.17      204.55     11.02 o 
   7   3  17      226.32      216.64     11.02 o 
   8   3  17       24.30       11.29      8.33 o 
  -8   4  17       22.30       10.21      9.14 o 
  -7   4  17       51.56       63.70      9.68 o 
  -6   4  17       56.42       65.31      8.87 o 
  -5   4  17       21.64       18.81      6.45 o 
  -4   4  17      222.31      222.82     10.21 o 
  -3   4  17       64.70       55.37      4.57 o 
  -2   4  17     1146.11     1193.68     22.31 o 
  -1   4  17      107.98      105.25      4.03 o 
   0   4  17       40.49       34.77      3.04 o 
   1   4  17      110.77      112.38      3.89 o 
   2   4  17     1146.23     1172.44     21.23 o 
   3   4  17       59.28       47.31      4.03 o 
   4   4  17      226.79      224.70      9.41 o 
   5   4  17       21.14       17.47      7.53 o 
   6   4  17       54.49       48.92      7.53 o 
   7   4  17       51.86       52.14      8.87 o 
   8   4  17       21.76       27.15      9.41 o 
  -8   5  17       37.67       36.02      9.14 o 
  -7   5  17       38.36       45.96     11.02 o 
  -6   5  17      132.26      165.84     12.36 o 
  -5   5  17      132.30      128.48     10.21 o 
  -4   5  17       20.99       25.53      6.72 o 
  -3   5  17      174.68      174.44      8.87 o 
  -2   5  17       24.19        9.41      4.03 o 
  -1   5  17      474.31      495.83     18.14 o 
   0   5  17       99.74       80.94      6.32 o 
   1   5  17      470.50      492.69     25.13 o 
   2   5  17       21.74        4.57      3.23 o 
   3   5  17      184.49      154.28      8.60 o 
   4   5  17       19.41        9.14      7.53 o 
   5   5  17      127.50      143.26     10.48 o 
   6   5  17      128.09      148.64     10.48 o 
   7   5  17       36.91       27.42      7.26 o 
   8   5  17       36.54       36.02      9.14 o 
  -7   6  17       25.85       26.61      8.87 o 
  -6   6  17       16.94       20.16      7.79 o 
  -5   6  17        0.72        2.69      7.26 o 
  -4   6  17      104.70      119.34      8.87 o 
  -3   6  17      159.15      158.05      9.41 o 
  -2   6  17       32.73       28.49      6.18 o 
  -1   6  17       12.50       17.46      3.98 o 
   0   6  17       48.23       43.89      3.76 o 
   1   6  17       12.63       18.31      3.42 o 
   2   6  17       35.61       31.18      5.64 o 
   3   6  17      159.77      170.14      8.87 o 
   4   6  17      103.77      117.19      7.79 o 
   5   6  17        0.64        0.81      9.41 o 
   6   6  17       15.84        9.41      6.45 o 
   7   6  17       25.44       32.52      6.72 o 
  -7   7  17       32.02       29.84      9.68 o 
  -6   7  17        8.78       20.70      8.06 o 
  -5   7  17        6.01       11.29      9.68 o 
  -4   7  17       76.21       52.95      8.87 o 
  -3   7  17      113.37      145.68      9.68 o 
  -2   7  17      442.09      498.06     14.25 o 
  -1   7  17       62.89       44.87     11.42 o 
   0   7  17       25.48       14.62      4.25 o 
   1   7  17       61.80       45.70      5.38 o 
   2   7  17      450.13      468.22     13.44 o 
   3   7  17      116.71      110.20      8.60 o 
   4   7  17       79.35       43.81      7.79 o 
   5   7  17        7.06        0.54      5.64 o 
   6   7  17        8.40       -5.91      5.91 o 
   7   7  17       30.63       50.26     11.29 o 
  -6   8  17        5.73       15.05      8.33 o 
  -5   8  17       56.39       55.10      9.14 o 
  -4   8  17      128.43      147.03     11.56 o 
  -3   8  17       66.92       61.01      8.60 o 
  -2   8  17       37.36       35.48      8.06 o 
  -1   8  17       78.47       73.17      5.69 o 
   0   8  17       61.13       70.96      5.68 o 
   1   8  17       76.85       62.75      5.41 o 
   2   8  17       34.91       28.22      6.45 o 
   3   8  17       64.48       41.66      7.26 o 
   4   8  17      123.71      125.52     10.75 o 
   5   8  17       56.01       38.44      6.99 o 
   6   8  17        5.54        4.30      7.79 o 
  -5   9  17       29.77       38.17      9.14 o 
  -4   9  17       95.00      115.58     10.21 o 
  -3   9  17      101.26       78.49     10.21 o 
  -2   9  17      151.38      154.55     13.71 o 
  -1   9  17       17.20        8.60      7.53 o 
   0   9  17       22.65       19.48      5.81 o 
   1   9  17       16.92        9.54      4.63 o 
   2   9  17      155.94      149.44     10.48 o 
   3   9  17       98.98       34.14      7.79 o 
   4   9  17       97.94       56.71      8.87 o 
   5   9  17       30.44       -5.64      5.64 o 
  -4  10  17       30.25       36.55      8.06 o 
  -3  10  17       40.03       43.01     10.48 o 
  -2  10  17       18.85       28.76      9.14 o 
  -1  10  17       15.87       10.54      4.78 o 
   0  10  17        1.21       13.34      6.12 o 
   1  10  17       15.98       14.07      4.91 o 
   2  10  17       18.93       25.80     10.21 o 
   3  10  17       40.10       40.32      7.26 o 
   4  10  17       30.76       13.71      7.53 o 
  -2  11  17        2.31        2.96      9.95 o 
  -1  11  17       61.81       49.22     19.35 o 
   0  11  17        2.96        5.48      5.50 o 
   1  11  17       61.95       43.91     13.04 o 
   2  11  17        2.36        7.53      6.45 o 
   0   0  18     9295.34     9378.28    213.01 o 
   1   0  18      100.91       97.59      2.55 o 
   2   0  18      424.58      442.48     10.83 o 
   3   0  18      164.61      166.90     11.42 o 
   4   0  18     3202.32     3237.79     30.91 o 
   5   0  18      260.35      254.01      7.68 o 
   6   0  18       12.77       27.66      5.91 o 
   7   0  18        3.61        7.70      9.68 o 
   8   0  18        3.92        5.24      5.02 o 
  -8   1  18       70.98       67.90      6.31 o 
  -7   1  18       32.72       31.55      5.35 o 
  -6   1  18       91.63      115.38      6.51 o 
  -5   1  18       82.48       86.87      5.59 o 
  -4   1  18      106.69      107.47      7.26 o 
  -3   1  18      626.00      625.84     16.26 o 
  -2   1  18      403.38      434.75     24.06 o 
  -1   1  18      372.09      386.09      7.50 o 
   0   1  18        5.63        3.02      1.68 o 
   1   1  18      380.83      374.77      7.51 o 
   2   1  18      402.91      421.33     10.36 o 
   3   1  18      627.46      631.92     48.38 o 
   4   1  18      113.79      114.23     11.02 o 
   5   1  18       86.84       70.55      5.28 o 
   6   1  18       88.77       93.11      6.27 o 
   7   1  18       34.58       28.98      5.28 o 
   8   1  18       72.55       77.48      8.33 o 
  -8   2  18       35.71       41.39      8.33 o 
  -7   2  18       35.18       25.27      8.60 o 
  -6   2  18       34.08       33.33      7.26 o 
  -5   2  18      151.65      158.31     11.02 o 
  -4   2  18      127.20      120.95      5.38 o 
  -3   2  18      306.23      245.40      7.26 o 
  -2   2  18      446.84      437.85     15.59 o 
  -1   2  18     2457.31     2426.08     22.89 o 
   0   2  18       49.30       52.84      5.11 o 
   1   2  18     2463.43     2473.58     22.71 o 
   2   2  18      468.30      449.68     14.78 o 
   3   2  18      306.21      304.53     11.56 o 
   4   2  18      127.38      141.11      5.38 o 
   5   2  18      157.11      162.35      9.41 o 
   6   2  18       34.09       50.80      7.26 o 
   7   2  18       36.80       39.24      7.26 o 
   8   2  18       36.28       40.05      8.06 o 
  -8   3  18        5.27        8.33      8.60 o 
  -7   3  18      108.02      104.02     12.10 o 
  -6   3  18      195.02      233.04     11.83 o 
  -5   3  18       87.16       82.79      9.14 o 
  -4   3  18      187.99      177.13     10.21 o 
  -3   3  18      297.83      283.30     11.56 o 
  -2   3  18      229.46      217.45      7.26 o 
  -1   3  18      504.99      515.50     33.73 o 
   0   3  18       24.81       39.38      3.76 o 
   1   3  18      499.30      525.10     24.19 o 
   2   3  18      231.22      203.20      6.45 o 
   3   3  18      300.60      300.23     11.02 o 
   4   3  18      193.18      156.97      8.33 o 
   5   3  18       85.85       74.99      7.26 o 
   6   3  18      196.85      190.84     10.75 o 
   7   3  18      107.39       89.77      9.68 o 
   8   3  18        5.20       16.40      8.33 o 
  -8   4  18       48.26       38.17      8.87 o 
  -7   4  18       29.01       40.59      8.87 o 
  -6   4  18      232.40      223.09     13.44 o 
  -5   4  18      227.04      226.85     11.02 o 
  -4   4  18        5.69       14.25      6.18 o 
  -3   4  18        6.71        3.49      6.45 o 
  -2   4  18      268.63      292.71     11.83 o 
  -1   4  18      416.64      422.66     11.29 o 
   0   4  18     1194.45     1209.15     35.21 o 
   1   4  18      406.80      412.65     12.10 o 
   2   4  18      267.68      265.56      6.99 o 
   3   4  18        5.26        5.38      4.30 o 
   4   4  18        5.56       13.17      4.57 o 
   5   4  18      227.97      222.29     10.21 o 
   6   4  18      236.98      242.98     11.56 o 
   7   4  18       29.38       29.57      6.72 o 
   8   4  18       48.75       19.89      9.14 o 
  -7   5  18       65.52       78.49      9.95 o 
  -6   5  18       29.33       40.59      9.14 o 
  -5   5  18      674.81      710.40     16.13 o 
  -4   5  18       29.52       11.02      6.99 o 
  -3   5  18      110.35       94.88      8.33 o 
  -2   5  18      157.62      184.39     10.21 o 
  -1   5  18       18.76       15.95      6.85 o 
   0   5  18      570.17      528.62     35.48 o 
   1   5  18       18.40       21.58      9.00 o 
   2   5  18      168.01      166.11      8.60 o 
   3   5  18      112.28       81.71      7.26 o 
   4   5  18       28.07        6.18      5.64 o 
   5   5  18      676.84      669.01     16.40 o 
   6   5  18       30.15       13.44      6.72 o 
   7   5  18       66.24       45.96      8.06 o 
  -7   6  18        1.64        2.69      9.14 o 
  -6   6  18       59.96       72.57      9.41 o 
  -5   6  18       58.93       46.77      7.79 o 
  -4   6  18      146.68      144.34      9.95 o 
  -3   6  18      118.69      115.04      8.87 o 
  -2   6  18       20.41       25.53      6.99 o 
  -1   6  18      299.07      302.82     18.68 o 
   0   6  18     1248.77     1245.06     60.61 o 
   1   6  18      299.22      286.10      7.70 o 
   2   6  18       17.24        8.33      5.64 o 
   3   6  18      128.95      117.73      8.06 o 
   4   6  18      144.17      131.97      8.87 o 
   5   6  18       61.73       56.98     10.21 o 
   6   6  18       59.00       59.67      7.79 o 
   7   6  18        1.74       -6.72      8.06 o 
  -6   7  18       26.54       38.97     11.02 o 
  -5   7  18       17.68       17.74      7.53 o 
  -4   7  18       88.33       76.60      9.68 o 
  -3   7  18       38.45       32.25      7.53 o 
  -2   7  18       45.29       56.71      7.79 o 
  -1   7  18      213.37      186.81     15.05 o 
   0   7  18        0.39        5.18      3.76 o 
   1   7  18      217.12      181.79     20.16 o 
   2   7  18       45.55       26.88      6.72 o 
   3   7  18       41.90       19.35      6.72 o 
   4   7  18       87.31       82.79      8.33 o 
   5   7  18       18.03       11.83      6.18 o 
   6   7  18       26.77        3.23      7.79 o 
  -6   8  18       10.42       29.57      9.14 o 
  -5   8  18       13.64       13.71      9.95 o 
  -4   8  18       43.68       34.67      9.14 o 
  -3   8  18      216.28      230.62     13.44 o 
  -2   8  18      295.66      365.55     13.98 o 
  -1   8  18       19.70       24.59      5.55 o 
   0   8  18      365.27      353.88     22.71 o 
   1   8  18       18.45       14.48      5.27 o 
   2   8  18      298.82      324.16     12.36 o 
   3   8  18      214.23      208.85     11.02 o 
   4   8  18       46.19       23.12      7.26 o 
   5   8  18       13.69       -0.81      5.91 o 
   6   8  18       10.20        1.08      6.18 o 
  -5   9  18       52.52       57.25      9.68 o 
  -4   9  18       30.43       19.08      9.95 o 
  -3   9  18        0.96       11.56      6.45 o 
  -2   9  18       21.57       15.86      8.33 o 
  -1   9  18       27.63       31.82      9.14 o 
   0   9  18        0.24       -4.16      5.01 o 
   1   9  18       27.75       30.46      6.99 o 
   2   9  18       22.03       -3.49      7.79 o 
   3   9  18        1.02       -5.11      5.38 o 
   4   9  18       30.53        9.41      6.45 o 
  -3  10  18       24.88       38.97      8.60 o 
  -2  10  18       11.72       -5.64      8.60 o 
  -1  10  18        3.47        3.36      5.13 o 
   0  10  18      100.59       95.99     16.13 o 
   1  10  18        3.38       10.77      5.55 o 
   2  10  18       10.81       26.34      6.72 o 
   3  10  18       25.43       62.36      9.95 o 
   1   0  19        0.70       -0.19      1.58 o 
   2   0  19      157.12      148.24     10.75 o 
   3   0  19     1302.27     1342.31     20.70 o 
   4   0  19      175.45      196.22     39.38 o 
   5   0  19        0.64        2.00      4.30 o 
   6   0  19      188.33      189.69      7.93 o 
   7   0  19      269.78      313.78     10.01 o 
   8   0  19        0.49        1.48      4.84 o 
  -8   1  19        1.08       -6.24      6.85 o 
  -7   1  19       22.77       25.03      6.39 o 
  -6   1  19       83.45       75.38     11.96 o 
  -5   1  19       15.63        6.53      4.96 o 
  -4   1  19      202.19      214.75      6.64 o 
  -3   1  19     1175.72     1165.99     40.59 o 
  -2   1  19      408.99      392.86     10.16 o 
  -1   1  19      156.95      166.85      3.36 o 
   0   1  19     2643.27     2599.14     24.24 o 
   1   1  19      155.51      160.44      3.02 o 
   2   1  19      415.65      412.70     13.57 o 
   3   1  19     1181.18     1150.92     25.67 o 
   4   1  19      202.54      209.78      7.00 o 
   5   1  19       17.39       12.87      5.11 o 
   6   1  19       79.59       67.37     15.46 o 
   7   1  19       22.94       10.29      6.59 o 
   8   1  19        1.32        2.55      5.67 o 
  -8   2  19        2.37        3.23      8.87 o 
  -7   2  19       98.12      122.30     11.56 o 
  -6   2  19      315.43      303.46     13.44 o 
  -5   2  19       70.26       39.51      7.53 o 
  -4   2  19      172.41      143.53      9.14 o 
  -3   2  19      162.37      126.33      5.64 o 
  -2   2  19       69.86       69.08      5.11 o 
  -1   2  19      368.12      376.99      9.97 o 
   0   2  19      142.40      144.91      4.97 o 
   1   2  19      362.44      376.15      9.50 o 
   2   2  19       70.73       74.45      4.57 o 
   3   2  19      161.81      149.44      5.64 o 
   4   2  19      175.78      170.68      8.87 o 
   5   2  19       76.06       59.40      7.26 o 
   6   2  19      309.24      289.21     12.36 o 
   7   2  19       97.21      115.58      9.41 o 
   8   2  19        2.11       -1.88      6.45 o 
  -8   3  19        1.72        5.38      6.72 o 
  -7   3  19       36.57       61.55     11.29 o 
  -6   3  19      457.11      512.04     16.93 o 
  -5   3  19      307.06      331.14     12.63 o 
  -4   3  19       82.04       76.07      7.79 o 
  -3   3  19       88.82       71.50      7.79 o 
  -2   3  19       76.89       66.66      5.11 o 
  -1   3  19      753.71      762.17     13.84 o 
   0   3  19      492.59      538.00     11.56 o 
   1   3  19      755.55      743.97     18.81 o 
   2   3  19       76.45       53.76      4.57 o 
   3   3  19       82.26       63.97      6.45 o 
   4   3  19       85.77       72.57      6.99 o 
   5   3  19      301.85      353.72     12.36 o 
   6   3  19      456.13      434.63     14.78 o 
   7   3  19       34.91       23.65      8.06 o 
   8   3  19        1.71        4.57      5.91 o 
  -7   4  19        9.99       16.93      8.87 o 
  -6   4  19      168.87      191.38     12.10 o 
  -5   4  19      147.84      146.49     10.48 o 
  -4   4  19       17.72        6.45      6.45 o 
  -3   4  19      496.09      475.21     13.44 o 
  -2   4  19       61.44       66.12      6.99 o 
  -1   4  19      859.67      823.17     11.96 o 
   0   4  19      435.47      418.67     22.71 o 
   1   4  19      885.21      874.91     23.79 o 
   2   4  19       56.36       49.46      5.91 o 
   3   4  19      480.29      497.25     12.90 o 
   4   4  19       17.59       17.74      5.11 o 
   5   4  19      145.65      175.79     10.48 o 
   6   4  19      169.46      191.64     10.75 o 
   7   4  19        9.63       -2.42      5.91 o 
  -7   5  19       33.04       34.40      9.41 o 
  -6   5  19       43.17       38.97      9.41 o 
  -5   5  19        6.37        1.08      7.79 o 
  -4   5  19      171.34      180.89     10.75 o 
  -3   5  19       15.68       15.59      6.18 o 
  -2   5  19      497.18      528.70     14.25 o 
  -1   5  19      523.20      573.19     18.95 o 
   0   5  19      269.34      301.99      8.38 o 
   1   5  19      528.44      565.79     21.64 o 
   2   5  19      489.63      474.94     13.17 o 
   3   5  19       15.75        1.88      4.57 o 
   4   5  19      174.70      187.34     11.02 o 
   5   5  19        6.70       -0.81      5.38 o 
   6   5  19       43.80       12.36      8.33 o 
   7   5  19       34.66       25.27      7.53 o 
  -7   6  19       14.64       14.25      8.60 o 
  -6   6  19       33.70       43.27     10.75 o 
  -5   6  19       87.10       98.38      9.14 o 
  -4   6  19       71.82       64.78      8.60 o 
  -3   6  19      274.64      269.86     11.56 o 
  -2   6  19      153.08      133.32      9.14 o 
  -1   6  19       54.55       45.82      5.64 o 
   0   6  19       57.98       45.34      4.63 o 
   1   6  19       52.96       43.79      4.46 o 
   2   6  19      152.89      129.29      8.33 o 
   3   6  19      269.32      262.87     10.75 o 
   4   6  19       72.56       72.30      8.06 o 
   5   6  19       87.56       86.55      8.33 o 
   6   6  19       31.65       28.49      7.26 o 
   7   6  19       14.76       17.74      8.33 o 
  -6   7  19        2.93        0.54      7.26 o 
  -5   7  19        1.71       17.47      9.68 o 
  -4   7  19      155.18      182.51     12.10 o 
  -3   7  19      163.79      188.69     11.02 o 
  -2   7  19       12.16        5.91      6.99 o 
  -1   7  19       18.33       20.57     16.13 o 
   0   7  19        8.55        5.61      4.65 o 
   1   7  19       18.03       17.37     12.23 o 
   2   7  19       10.70       17.74      8.87 o 
   3   7  19      161.04      143.53      9.68 o 
   4   7  19      149.47      143.80     10.21 o 
   5   7  19        1.80       -0.27      5.11 o 
   6   7  19        2.63        0.27      5.91 o 
  -5   8  19       13.60        7.26      8.33 o 
  -4   8  19       31.41       50.80      8.87 o 
  -3   8  19       23.23       27.95      8.33 o 
  -2   8  19       40.28       33.87      8.06 o 
  -1   8  19       24.41       21.03      5.47 o 
   0   8  19       10.19       10.96      4.65 o 
   1   8  19       24.08       25.94      4.56 o 
   2   8  19       39.36       19.89      6.18 o 
   3   8  19       23.32       13.17      6.72 o 
   4   8  19       31.28       28.49      6.45 o 
   5   8  19       13.24       20.43      7.79 o 
  -4   9  19       33.20       22.58      8.87 o 
  -3   9  19       32.36       18.81      9.14 o 
  -2   9  19      151.56      197.02     13.17 o 
  -1   9  19       62.55       68.97     18.95 o 
   0   9  19       30.31       18.28      5.51 o 
   1   9  19       62.62       61.04     18.68 o 
   2   9  19      150.43      154.01     11.56 o 
   3   9  19       32.83       27.42     10.75 o 
   4   9  19       32.31       -5.11      7.26 o 
  -2  10  19        1.60       -5.91      6.99 o 
  -1  10  19       19.29       14.62      5.60 o 
   0  10  19        5.80        0.09     12.63 o 
   1  10  19       19.81       15.91      9.54 o 
   2  10  19        1.58        2.42      7.53 o 
   0   0  20       73.62       58.68      3.13 o 
   1   0  20       78.41       80.67      2.44 o 
   2   0  20       94.77       79.93      4.70 o 
   3   0  20      210.69      212.84     10.21 o 
   4   0  20        8.29        5.66      8.47 o 
   5   0  20     1001.47     1047.35     36.02 o 
   6   0  20       63.53       46.49     17.61 o 
   7   0  20      166.45      197.36     17.87 o 
   8   0  20       29.75       51.10     22.04 o 
  -8   1  20        6.92        6.75      6.07 o 
  -7   1  20       34.18       40.83     12.63 o 
  -6   1  20      135.07      151.48      7.65 o 
  -5   1  20      296.20      292.14      8.55 o 
  -4   1  20       15.38        8.44      4.27 o 
  -3   1  20      251.39      232.27      7.41 o 
  -2   1  20      473.21      430.67      8.93 o 
  -1   1  20      483.55      527.83      7.82 o 
   0   1  20      612.63      615.00     10.28 o 
   1   1  20      455.23      483.32      6.95 o 
   2   1  20      482.78      431.89      9.03 o 
   3   1  20      247.08      212.19      7.02 o 
   4   1  20       17.70        5.35      3.98 o 
   5   1  20      290.72      288.69      8.44 o 
   6   1  20      133.48      145.27     11.42 o 
   7   1  20       36.04       35.53     11.42 o 
   8   1  20        6.41        0.81      5.51 o 
  -8   2  20       44.63       43.27      9.68 o 
  -7   2  20      125.43      162.88     12.36 o 
  -6   2  20      220.37      213.42     13.44 o 
  -5   2  20       19.50        8.60      8.33 o 
  -4   2  20       64.67       50.53      7.26 o 
  -3   2  20     1005.79      957.41     16.93 o 
  -2   2  20      567.87      588.10     14.51 o 
  -1   2  20       20.54       18.55      4.30 o 
   0   2  20     1541.77     1570.60     16.15 o 
   1   2  20       13.08        9.43      2.55 o 
   2   2  20      579.42      609.61     13.98 o 
   3   2  20     1010.07     1030.52     17.47 o 
   4   2  20       69.61       52.68      6.72 o 
   5   2  20       20.66       19.08      5.91 o 
   6   2  20      216.27      229.27     11.02 o 
   7   2  20      126.90      166.11     10.21 o 
   8   2  20       44.01       56.98     11.56 o 
  -7   3  20       10.36       11.83      9.41 o 
  -6   3  20      177.78      195.68     12.10 o 
  -5   3  20       60.37       57.79      8.33 o 
  -4   3  20      118.71      106.17      9.14 o 
  -3   3  20      217.39      205.62     10.21 o 
  -2   3  20      134.37      148.37      8.87 o 
  -1   3  20      971.03      945.40     11.88 o 
   0   3  20       59.48       49.67      6.99 o 
   1   3  20      973.51      924.43     11.97 o 
   2   3  20      135.61      113.16      8.33 o 
   3   3  20      209.25      182.51      9.95 o 
   4   3  20      114.60       71.23      7.79 o 
   5   3  20       60.20       67.20      8.60 o 
   6   3  20      179.24      152.13     11.29 o 
   7   3  20       10.50       -6.45      6.45 o 
  -7   4  20       24.98       45.42     10.21 o 
  -6   4  20       76.47      102.41     11.56 o 
  -5   4  20        1.49       -6.45      6.45 o 
  -4   4  20       23.92       17.47      6.72 o 
  -3   4  20       50.04       58.86      8.06 o 
  -2   4  20       62.97       69.62      7.53 o 
  -1   4  20      277.43      299.52      7.70 o 
   0   4  20       53.64       48.46      4.84 o 
   1   4  20      275.27      281.64      7.32 o 
   2   4  20       64.31       60.75      6.72 o 
   3   4  20       49.70       47.31      6.45 o 
   4   4  20       21.94       22.85      5.91 o 
   5   4  20        1.23       -7.26      7.26 o 
   6   4  20       77.42       69.88      8.33 o 
   7   4  20       24.32       18.01      8.60 o 
  -7   5  20       38.12       62.36     10.21 o 
  -6   5  20       53.37       49.73      8.87 o 
  -5   5  20        5.21       -7.53      9.68 o 
  -4   5  20      314.52      321.74     12.63 o 
  -3   5  20       57.75       62.09      8.33 o 
  -2   5  20       91.51       99.45      8.33 o 
  -1   5  20      252.08      253.02     13.17 o 
   0   5  20      643.27      618.84     11.06 o 
   1   5  20      260.05      260.99     11.83 o 
   2   5  20       90.65       67.20      7.26 o 
   3   5  20       59.93       35.48      6.45 o 
   4   5  20      318.31      299.70     12.10 o 
   5   5  20        4.91       -1.34      5.64 o 
   6   5  20       53.53       44.62      8.06 o 
   7   5  20       39.04       46.50     11.83 o 
  -6   6  20       37.48       41.66      9.95 o 
  -5   6  20       80.00      108.32      9.95 o 
  -4   6  20        6.12        8.60      9.14 o 
  -3   6  20       97.73      120.68      9.41 o 
  -2   6  20       98.79      100.53      8.60 o 
  -1   6  20       24.44       21.17      4.37 o 
   0   6  20        3.40       -0.75      7.12 o 
   1   6  20       24.91       25.68      4.18 o 
   2   6  20       96.30       86.55      8.33 o 
   3   6  20      102.63       99.99      9.14 o 
   4   6  20        6.13       15.32      6.99 o 
   5   6  20       77.91       99.99      8.60 o 
   6   6  20       37.25       51.34      8.06 o 
  -5   7  20       22.63       22.31      8.33 o 
  -4   7  20        0.84        2.69      6.45 o 
  -3   7  20        5.59        8.87      6.72 o 
  -2   7  20       55.43       39.51      8.60 o 
  -1   7  20      212.16      225.83     11.56 o 
   0   7  20       49.02       38.73     10.08 o 
   1   7  20      211.88      218.63     22.31 o 
   2   7  20       57.66       30.37      7.26 o 
   3   7  20        5.38        5.64      5.91 o 
   4   7  20        0.83        2.69      6.45 o 
   5   7  20       23.19       10.75      6.18 o 
  -4   8  20        4.21       13.44      9.41 o 
  -3   8  20       65.74       73.92      8.87 o 
  -2   8  20        0.16       -2.69      6.72 o 
  -1   8  20       15.05       19.01      9.54 o 
   0   8  20       50.85       62.63      5.89 o 
   1   8  20       14.59        9.75      6.24 o 
   2   8  20        0.25       -1.34      5.38 o 
   3   8  20       65.46       71.23     10.21 o 
   4   8  20        3.69       -8.06      8.60 o 
  -3   9  20       22.94       27.15      8.87 o 
  -2   9  20       10.28       37.36      8.60 o 
  -1   9  20       23.79       11.70      5.98 o 
   0   9  20       29.62       36.32      6.13 o 
   1   9  20       22.94       17.76      7.93 o 
   2   9  20       10.13       -5.38      6.18 o 
   3   9  20       22.60        6.18      6.99 o 
  -1  10  20       13.28       11.54      5.61 o 
   0  10  20        6.54        9.57      5.68 o 
   1  10  20       13.36       15.63      5.49 o 
   1   0  21     2871.69     3040.18     57.19 o 
   2   0  21      647.06      619.78     10.17 o 
   3   0  21      986.56     1003.69     17.74 o 
   4   0  21      326.83      308.94     12.50 o 
   5   0  21       18.05       23.31      4.58 o 
   6   0  21        0.15       -4.66      8.87 o 
   7   0  21        1.67        7.11      7.66 o 
  -7   1  21       76.94       71.05      9.54 o 
  -6   1  21      165.70      161.50     14.25 o 
  -5   1  21      101.04       91.98      6.12 o 
  -4   1  21        0.99        2.81      4.63 o 
  -3   1  21     1282.23     1218.97     13.96 o 
  -2   1  21      253.51      258.17      9.95 o 
  -1   1  21      725.62      729.24     11.18 o 
   0   1  21       42.15       43.10      5.97 o 
   1   1  21      719.11      713.11      7.61 o 
   2   1  21      264.89      264.78      7.60 o 
   3   1  21     1274.23     1216.34     37.63 o 
   4   1  21        1.38        1.18      3.16 o 
   5   1  21       96.86      102.82     10.35 o 
   6   1  21      163.81      153.66      7.60 o 
   7   1  21       77.80       78.27     14.25 o 
  -7   2  21       25.74       36.55     11.02 o 
  -6   2  21       11.66       -1.08      7.79 o 
  -5   2  21        5.80       -2.69      6.18 o 
  -4   2  21      208.94      205.89      9.95 o 
  -3   2  21       12.32       13.17      5.38 o 
  -2   2  21      126.32      124.72      8.60 o 
  -1   2  21      740.59      740.96     15.46 o 
   0   2  21      980.27     1013.55     22.17 o 
   1   2  21      752.25      741.56     10.93 o 
   2   2  21      128.29      121.22      7.79 o 
   3   2  21       13.92       17.74      5.91 o 
   4   2  21      203.81      251.85     10.48 o 
   5   2  21        5.68        7.26      5.91 o 
   6   2  21       11.71       20.43      6.18 o 
   7   2  21       24.23       21.23      7.79 o 
  -7   3  21      168.95      194.60     14.51 o 
  -6   3  21       23.31       15.86      8.06 o 
  -5   3  21      183.10      188.96     10.48 o 
  -4   3  21       35.59       27.95      6.99 o 
  -3   3  21      218.04      210.46      9.95 o 
  -2   3  21      140.00      123.91      9.41 o 
  -1   3  21      359.54      332.58     22.71 o 
   0   3  21     3485.48     3560.41    103.75 o 
   1   3  21      358.19      335.69     28.09 o 
   2   3  21      139.38       86.01      8.06 o 
   3   3  21      222.71      183.31      9.95 o 
   4   3  21       37.31       22.31      6.45 o 
   5   3  21      182.58      165.03     10.21 o 
   6   3  21       21.68        5.11      6.72 o 
   7   3  21      170.88      163.15     12.10 o 
  -7   4  21       85.12       76.34     13.44 o 
  -6   4  21       34.22       44.62      9.14 o 
  -5   4  21       16.65       17.74      7.53 o 
  -4   4  21      276.71      269.86     12.36 o 
  -3   4  21       27.32       24.46      6.99 o 
  -2   4  21      113.36       97.57      8.60 o 
  -1   4  21       20.19       21.97      4.25 o 
   0   4  21      207.68      194.96     18.68 o 
   1   4  21       19.53       21.96      5.38 o 
   2   4  21      114.15       98.64      7.53 o 
   3   4  21       28.61       26.07      6.18 o 
   4   4  21      285.19      317.97     12.10 o 
   5   4  21       17.26       19.35      6.18 o 
   6   4  21       34.89       43.01      7.79 o 
   7   4  21       86.42       86.82      9.14 o 
  -6   5  21       90.09      116.38     12.36 o 
  -5   5  21       47.28       54.29      8.87 o 
  -4   5  21       38.33       22.04      8.06 o 
  -3   5  21       34.18       14.78      9.95 o 
  -2   5  21      319.08      357.75     13.71 o 
  -1   5  21      285.39      255.68      8.25 o 
   0   5  21      256.77      285.23     16.80 o 
   1   5  21      282.56      262.78     21.50 o 
   2   5  21      315.37      286.26     11.83 o 
   3   5  21       32.23       45.96      9.14 o 
   4   5  21       37.25       14.78      6.72 o 
   5   5  21       45.90       48.65     10.75 o 
   6   5  21       91.19       72.84      9.14 o 
  -6   6  21       17.63       36.82      9.14 o 
  -5   6  21       13.39       18.01     10.48 o 
  -4   6  21        3.71       13.44      7.26 o 
  -3   6  21       83.17       84.67      9.14 o 
  -2   6  21       96.34      131.17     11.02 o 
  -1   6  21      385.90      406.80     15.05 o 
   0   6  21      543.17      546.76     27.28 o 
   1   6  21      388.82      387.77     11.56 o 
   2   6  21       97.32      108.59      9.14 o 
   3   6  21       85.59       77.95      8.06 o 
   4   6  21        3.74       10.48      8.06 o 
   5   6  21       14.45        8.06      6.99 o 
   6   6  21       17.08       -1.34      6.18 o 
  -5   7  21       34.54       29.84      9.41 o 
  -4   7  21       87.15       95.42     12.63 o 
  -3   7  21        5.80        7.79      6.18 o 
  -2   7  21      189.64      210.73     11.83 o 
  -1   7  21       50.75       47.38      5.89 o 
   0   7  21        3.18        5.94      4.17 o 
   1   7  21       50.11       46.27      6.99 o 
   2   7  21      185.50      158.85     10.21 o 
   3   7  21        6.35        0.00      5.64 o 
   4   7  21       85.03       86.55      8.87 o 
   5   7  21       33.36       16.13      7.53 o 
  -4   8  21       10.44       10.75      7.26 o 
  -3   8  21       76.88       91.12      9.95 o 
  -2   8  21      140.54      176.59     11.29 o 
  -1   8  21       48.43       65.83      6.96 o 
   0   8  21      308.51      319.12     19.08 o 
   1   8  21       46.65       49.98      5.55 o 
   2   8  21      139.60      125.79      9.95 o 
   3   8  21       76.84       91.66      8.60 o 
   4   8  21       10.06       11.29      6.45 o 
  -2   9  21       82.76       94.61     10.75 o 
  -1   9  21       16.27       11.72      5.50 o 
   0   9  21        2.96        2.39      4.77 o 
   1   9  21       16.02        1.86     11.15 o 
   2   9  21       82.51       54.56      8.87 o 
   0   0  22       37.29       30.41      4.27 o 
   1   0  22        0.00       10.97      2.95 o 
   2   0  22       49.29       38.07      4.36 o 
   3   0  22        2.06        0.41     12.23 o 
   4   0  22       11.67       13.24      4.12 o 
   5   0  22        7.53       13.09      4.77 o 
   6   0  22      114.15      148.26     26.88 o 
   7   0  22       11.05       24.27      6.72 o 
  -7   1  22        8.60        2.15     10.21 o 
  -6   1  22      104.37      111.92     12.10 o 
  -5   1  22       34.15       30.38      4.97 o 
  -4   1  22        6.88        4.62      6.99 o 
  -3   1  22      127.55      118.72      6.27 o 
  -2   1  22      131.69      134.23      6.16 o 
  -1   1  22      657.63      685.58      7.69 o 
   0   1  22      152.01      153.27      4.58 o 
   1   1  22      649.80      654.02      7.62 o 
   2   1  22      130.08      128.60     19.08 o 
   3   1  22      120.15      130.46     14.65 o 
   4   1  22        7.01        7.03      6.45 o 
   5   1  22       35.35       30.85      7.12 o 
   6   1  22      105.40      115.72      7.79 o 
   7   1  22        9.30        5.34      5.81 o 
  -7   2  22        1.63      -10.48     10.48 o 
  -6   2  22      108.75      105.63     11.02 o 
  -5   2  22      121.89      108.32      9.14 o 
  -4   2  22        4.25        6.72      5.64 o 
  -3   2  22      136.06       80.10      8.33 o 
  -2   2  22       68.28       80.90      9.95 o 
  -1   2  22      133.95      123.04      6.07 o 
   0   2  22      238.31      230.87      7.41 o 
   1   2  22      132.21      133.02      5.79 o 
   2   2  22       65.39       51.88      6.45 o 
   3   2  22      127.45      104.29      8.33 o 
   4   2  22        5.08        1.08      4.57 o 
   5   2  22      122.02      112.35      8.60 o 
   6   2  22      110.05      140.84     12.36 o 
   7   2  22        1.85        4.03      5.91 o 
  -6   3  22       20.22       20.43      8.33 o 
  -5   3  22      119.47      117.46      9.68 o 
  -4   3  22        2.97        2.42      6.72 o 
  -3   3  22      555.95      589.18     15.32 o 
  -2   3  22       13.00       22.04      6.72 o 
  -1   3  22      164.76      160.20      7.39 o 
   0   3  22        0.71       -1.67     10.35 o 
   1   3  22      165.08      149.65     16.40 o 
   2   3  22       15.79       -5.11      5.11 o 
   3   3  22      542.03      556.65     15.05 o 
   4   3  22        3.81       -1.61      5.91 o 
   5   3  22      114.67       86.55      8.87 o 
   6   3  22       20.57        4.84      6.18 o 
  -6   4  22       26.06       17.74     11.02 o 
  -5   4  22       33.45       33.33      8.87 o 
  -4   4  22      125.92      112.62      9.95 o 
  -3   4  22      108.33      133.05      9.41 o 
  -2   4  22      135.92      147.29      9.95 o 
  -1   4  22      145.10      135.48      6.36 o 
   0   4  22       12.94       14.77      4.25 o 
   1   4  22      143.90      128.77      6.35 o 
   2   4  22      135.24      154.55      8.87 o 
   3   4  22      112.56      116.12      8.87 o 
   4   4  22      127.54      127.14      8.87 o 
   5   4  22       31.20       29.03      6.72 o 
   6   4  22       25.67       29.03      8.06 o 
  -6   5  22       28.55       35.21     10.75 o 
  -5   5  22       29.96       15.59      7.26 o 
  -4   5  22       89.91       57.52     11.29 o 
  -3   5  22       21.61        8.60      6.99 o 
  -2   5  22       43.44       40.32      9.14 o 
  -1   5  22       51.72       37.73     12.77 o 
   0   5  22      368.36      385.03     25.27 o 
   1   5  22       55.98       36.90     24.33 o 
   2   5  22       40.92       24.19      6.45 o 
   3   5  22       22.30       -2.96      6.18 o 
   4   5  22       89.20       86.01      8.87 o 
   5   5  22       28.40       12.10      6.45 o 
   6   5  22       27.80        5.11      6.99 o 
  -5   6  22        1.86        2.15      7.26 o 
  -4   6  22       19.58       31.18      8.06 o 
  -3   6  22        8.39       22.58      8.87 o 
  -2   6  22      129.54      150.52     11.02 o 
  -1   6  22        8.06        7.01      8.06 o 
   0   6  22       16.48       19.49     11.02 o 
   1   6  22        7.03        3.26      3.94 o 
   2   6  22      130.24      141.38     10.48 o 
   3   6  22        8.41        9.14      5.11 o 
   4   6  22       19.21       24.19      6.99 o 
   5   6  22        1.98       11.83      5.91 o 
  -4   7  22       17.29       35.21      9.95 o 
  -3   7  22       46.19       51.07      8.06 o 
  -2   7  22       26.49       34.94      7.79 o 
  -1   7  22      170.64      157.27     22.17 o 
   0   7  22       50.52       44.89     10.21 o 
   1   7  22      169.45      158.69     17.87 o 
   2   7  22       26.62       12.63      6.72 o 
   3   7  22       46.85        8.06      6.99 o 
   4   7  22       17.39       12.90      6.72 o 
  -3   8  22        4.63       17.47      9.41 o 
  -2   8  22       10.01       17.47      8.60 o 
  -1   8  22        0.01       -0.76      4.46 o 
   0   8  22       47.21       34.62      5.74 o 
   1   8  22        0.07        2.05      6.45 o 
   2   8  22       10.35        8.87      6.18 o 
   3   8  22        5.34       22.58      6.18 o 
   0   9  22        6.79       12.18      6.62 o 
   1   0  23      391.68      418.82     10.16 o 
   2   0  23      632.88      636.44     10.83 o 
   3   0  23      484.54      497.92     26.34 o 
   4   0  23      101.06       83.03      8.06 o 
   5   0  23       71.11       78.45     13.17 o 
   6   0  23      100.70      128.72     10.21 o 
  -6   1  23      110.93      134.14      8.00 o 
  -5   1  23        0.06       -3.48      4.25 o 
  -4   1  23       19.91       23.96      7.26 o 
  -3   1  23      109.69       98.94      5.89 o 
  -2   1  23      148.38      127.62      8.74 o 
  -1   1  23       11.92       18.75      3.47 o 
   0   1  23      120.36      137.87      4.70 o 
   1   1  23       12.79       16.32      3.10 o 
   2   1  23      149.32      127.11     16.53 o 
   3   1  23      109.51      104.71      6.85 o 
   4   1  23       20.18       22.62      5.64 o 
   5   1  23        0.04       -2.02      4.56 o 
   6   1  23      114.49      102.42     12.10 o 
  -6   2  23       86.67       91.92     10.21 o 
  -5   2  23       59.75       33.60      8.33 o 
  -4   2  23      211.88      216.91     10.75 o 
  -3   2  23       20.33       33.06      7.53 o 
  -2   2  23      294.55      260.45     11.56 o 
  -1   2  23       36.12       41.87     13.17 o 
   0   2  23      147.11      158.02      6.36 o 
   1   2  23       34.89       36.30      4.46 o 
   2   2  23      306.00      282.49     11.56 o 
   3   2  23       20.59       21.23      6.18 o 
   4   2  23      216.40      232.50     10.75 o 
   5   2  23       60.27       62.36      8.06 o 
   6   2  23       85.39       67.73      9.41 o 
  -6   3  23       92.60      118.27     12.63 o 
  -5   3  23       12.60       13.98      8.60 o 
  -4   3  23       67.21       62.36      8.60 o 
  -3   3  23      240.42      245.67     11.83 o 
  -2   3  23      226.89      223.09     12.90 o 
  -1   3  23       48.88       41.75     10.75 o 
   0   3  23      209.28      249.46      8.15 o 
   1   3  23       46.82       42.02      8.20 o 
   2   3  23      228.05      205.35     10.21 o 
   3   3  23      243.83      204.55     11.29 o 
   4   3  23       67.92       38.71      7.53 o 
   5   3  23       13.04       10.75      6.72 o 
   6   3  23       93.08       78.49     10.48 o 
  -6   4  23        7.80        2.69      8.06 o 
  -5   4  23       18.00       16.13      7.53 o 
  -4   4  23       91.18      100.26      9.68 o 
  -3   4  23      421.31      427.10     14.51 o 
  -2   4  23      331.41      360.44     14.25 o 
  -1   4  23       46.19       56.06      5.41 o 
   0   4  23      110.82      105.46      6.35 o 
   1   4  23       45.75       50.69      4.84 o 
   2   4  23      331.11      346.73     12.63 o 
   3   4  23      419.80      403.18     13.98 o 
   4   4  23       94.31       94.88      8.60 o 
   5   4  23       17.22       23.38      7.26 o 
   6   4  23        6.84       -3.49      8.60 o 
  -5   5  23        5.56       -2.96      6.99 o 
  -4   5  23       11.06       10.21      7.26 o 
  -3   5  23        7.85       14.51      9.68 o 
  -2   5  23       76.73       82.79      9.95 o 
  -1   5  23      148.67      135.73     14.38 o 
   0   5  23        2.41        5.53      4.06 o 
   1   5  23      149.73      145.14     14.51 o 
   2   5  23       80.05       89.51      8.06 o 
   3   5  23        6.73       -1.34      5.64 o 
   4   5  23       11.26        3.23      8.06 o 
   5   5  23        5.88       -6.18      6.18 o 
  -4   6  23       32.16       31.45      8.60 o 
  -3   6  23       25.52       20.43      7.53 o 
  -2   6  23       19.17       14.51      7.26 o 
  -1   6  23        9.38       12.62      6.00 o 
   0   6  23       27.69       33.10      5.01 o 
   1   6  23        9.37       18.91      5.79 o 
   2   6  23       19.59       20.16      9.14 o 
   3   6  23       25.15       18.01      6.99 o 
   4   6  23       32.00        9.14      8.06 o 
  -3   7  23        4.01       15.05      8.60 o 
  -2   7  23        0.45       -7.79      9.95 o 
  -1   7  23        3.64        2.29      5.45 o 
   0   7  23        3.66       -1.23     10.62 o 
   1   7  23        3.92        0.62      5.41 o 
   2   7  23        0.49        2.42      5.91 o 
   3   7  23        3.74       -2.15      4.84 o 
  -2   8  23       19.45       23.12      9.95 o 
  -1   8  23       38.27       47.83      6.90 o 
   0   8  23      151.38      157.65     45.69 o 
   1   8  23       38.17       43.42      5.97 o 
   2   8  23       19.76        0.54      9.41 o 
   0   0  24       88.76       78.37     16.80 o 
   1   0  24        2.89        3.36      3.22 o 
   2   0  24       84.51       82.54      5.60 o 
   3   0  24      195.72      205.24      8.42 o 
   4   0  24      119.94      125.28     15.32 o 
   5   0  24        3.18       13.49      6.51 o 
   6   0  24       14.33       16.55     11.02 o 
  -6   1  24      150.43      171.38     30.91 o 
  -5   1  24       31.88       39.23     11.56 o 
  -4   1  24       73.84       71.01      7.12 o 
  -3   1  24       26.11       19.71      4.63 o 
  -2   1  24      176.01      164.50     12.50 o 
  -1   1  24       56.29       46.05      3.93 o 
   0   1  24     1353.93     1372.08     16.43 o 
   1   1  24       59.20       55.07      4.42 o 
   2   1  24      173.23      160.01     16.40 o 
   3   1  24       24.97       13.21      4.25 o 
   4   1  24       69.49       79.08      6.39 o 
   5   1  24       32.26       27.20      6.26 o 
   6   1  24      151.06      152.49      8.74 o 
  -6   2  24       50.67       48.11     10.48 o 
  -5   2  24       17.99       15.86      7.53 o 
  -4   2  24      110.43      146.22     10.75 o 
  -3   2  24       65.51       55.37      8.06 o 
  -2   2  24       51.76       65.05      7.53 o 
  -1   2  24       66.35       59.69      5.88 o 
   0   2  24      179.30      171.74      7.39 o 
   1   2  24       66.09       66.95      5.98 o 
   2   2  24       51.47       56.71      7.26 o 
   3   2  24       66.32       50.26      6.99 o 
   4   2  24      108.94      126.60      9.41 o 
   5   2  24       18.15       13.17      6.72 o 
   6   2  24       50.87       44.08      9.41 o 
  -5   3  24       35.96       43.27      8.60 o 
  -4   3  24       67.75       69.08      8.60 o 
  -3   3  24      291.73      277.12     11.83 o 
  -2   3  24       43.17       62.36      9.41 o 
  -1   3  24       54.16       54.71     10.21 o 
   0   3  24       18.71       11.00      7.39 o 
   1   3  24       53.92       55.11     16.53 o 
   2   3  24       42.30       15.59      6.45 o 
   3   3  24      287.79      293.51     12.63 o 
   4   3  24       66.44       52.95      8.60 o 
   5   3  24       35.87       10.75      6.99 o 
  -5   4  24        8.01       10.75     10.48 o 
  -4   4  24       23.68       28.76      7.53 o 
  -3   4  24      241.12      258.84     12.36 o 
  -2   4  24       12.90       -0.81      8.87 o 
  -1   4  24       29.48       27.50      5.75 o 
   0   4  24        5.54        7.48      5.11 o 
   1   4  24       28.47       19.15      5.64 o 
   2   4  24       12.22       17.20      7.53 o 
   3   4  24      240.61      237.07     11.56 o 
   4   4  24       22.03       29.84      6.99 o 
   5   4  24        8.16       -0.27     10.21 o 
  -4   5  24      176.10      222.29     12.36 o 
  -3   5  24       66.81       59.40     10.48 o 
  -2   5  24       67.21       65.05     10.21 o 
  -1   5  24       45.21       35.18      9.54 o 
   0   5  24       32.41       27.30      5.35 o 
   1   5  24       43.14       45.46      5.38 o 
   2   5  24       66.30       48.11      7.79 o 
   3   5  24       64.53       40.86      7.26 o 
   4   5  24      174.71      156.43     11.29 o 
  -3   6  24      120.77      168.53     12.36 o 
  -2   6  24       13.93       -1.61     10.21 o 
  -1   6  24       49.72       61.41      5.86 o 
   0   6  24        4.14        5.81      5.42 o 
   1   6  24       48.72       55.77      5.70 o 
   2   6  24       13.46       11.02      6.18 o 
   3   6  24      118.16      123.10     10.21 o 
  -2   7  24       17.85       19.08      8.06 o 
  -1   7  24       19.84       16.70     13.04 o 
   0   7  24       17.67       13.86      9.41 o 
   1   7  24       20.50       27.36     17.74 o 
   2   7  24       16.82        7.26      6.45 o 
   1   0  25      664.16      655.73      8.92 o 
   2   0  25      217.45      214.55     11.29 o 
   3   0  25       51.91       64.97      6.94 o 
   4   0  25       78.14       93.43      6.83 o 
   5   0  25        0.52       -0.16      4.92 o 
  -5   1  25       49.83       48.89      5.93 o 
  -4   1  25        9.53       13.04      4.55 o 
  -3   1  25       22.56       28.96      9.27 o 
  -2   1  25       18.65       10.15      5.41 o 
  -1   1  25        6.04        8.80      3.19 o 
   0   1  25      220.32      219.73      5.67 o 
   1   1  25        5.96        4.96      3.34 o 
   2   1  25       18.95       20.78      6.05 o 
   3   1  25       24.02       34.64      5.36 o 
   4   1  25       10.41        8.55      4.55 o 
   5   1  25       49.89       47.29      6.24 o 
  -5   2  25       23.05       13.17      7.53 o 
  -4   2  25       58.19       60.75     11.56 o 
  -3   2  25       26.92       32.52      7.26 o 
  -2   2  25       30.20       34.94      7.53 o 
  -1   2  25       10.31        7.12      4.18 o 
   0   2  25      315.03      288.51      8.46 o 
   1   2  25        8.41        9.53      4.17 o 
   2   2  25       31.42       27.15      5.64 o 
   3   2  25       27.46       35.21      7.26 o 
   4   2  25       60.29       68.81      8.06 o 
   5   2  25       22.66       22.04      6.99 o 
  -5   3  25       27.28       26.88      7.53 o 
  -4   3  25        3.57        6.72      7.26 o 
  -3   3  25        5.36       15.86      7.53 o 
  -2   3  25       17.69       21.50      7.79 o 
  -1   3  25       31.85       36.53      6.59 o 
   0   3  25       76.82       54.46      5.51 o 
   1   3  25       30.81       38.92      4.93 o 
   2   3  25       18.12        8.60      5.91 o 
   3   3  25        6.04        6.18      5.64 o 
   4   3  25        3.72       -0.27      8.33 o 
   5   3  25       27.49       26.61     10.75 o 
  -4   4  25       46.06       62.36     11.56 o 
  -3   4  25       86.05       95.69      9.14 o 
  -2   4  25       86.33       90.31      9.41 o 
  -1   4  25       33.56       30.88      6.07 o 
   0   4  25        0.06       -2.54      5.78 o 
   1   4  25       32.45       26.20      9.14 o 
   2   4  25       84.27       82.79      8.06 o 
   3   4  25       86.97      106.44     11.83 o 
   4   4  25       44.36       -1.61      6.99 o 
  -3   5  25       45.66       43.54      8.06 o 
  -2   5  25        6.79        9.41      6.45 o 
  -1   5  25        1.02        0.43      7.12 o 
   0   5  25       21.82       27.00     12.10 o 
   1   5  25        0.99       -4.84      4.84 o 
   2   5  25        6.53       -4.84      4.84 o 
   3   5  25       45.57       17.47      6.99 o 
  -2   6  25       87.94       88.43      9.68 o 
  -1   6  25       25.96       40.92      5.78 o 
   0   6  25       41.87       28.73      5.50 o 
   1   6  25       26.45       15.08      5.61 o 
   2   6  25       84.58       72.84      9.41 o 
   0   0  26       54.78       60.00     16.26 o 
   1   0  26        0.71        1.17      3.88 o 
   2   0  26       70.84       93.09      6.24 o 
   3   0  26        2.68       15.57      5.36 o 
   4   0  26      138.36      140.22      7.60 o 
  -4   1  26        2.17        4.45      4.57 o 
  -3   1  26      106.59      110.56     11.15 o 
  -2   1  26       26.25       19.67      5.55 o 
  -1   1  26      119.91      123.81      5.16 o 
   0   1  26      627.01      630.33     12.26 o 
   1   1  26      119.52      122.96      4.63 o 
   2   1  26       27.01       13.13     11.15 o 
   3   1  26      106.12      100.38     18.01 o 
   4   1  26        1.96       -3.87      4.00 o 
  -4   2  26       45.93       44.62      8.33 o 
  -3   2  26       29.32       38.44      6.72 o 
  -2   2  26       57.55       78.49     10.48 o 
  -1   2  26       41.53       51.97     11.96 o 
   0   2  26        2.63        5.76      7.53 o 
   1   2  26       41.95       51.46      5.39 o 
   2   2  26       59.69       46.50      6.99 o 
   3   2  26       29.97       26.34      6.45 o 
   4   2  26       47.31       45.69      8.06 o 
  -4   3  26       16.97       22.85      9.68 o 
  -3   3  26       78.06       90.04      9.14 o 
  -2   3  26        0.10        2.69      6.99 o 
  -1   3  26      340.44      363.83      9.69 o 
   0   3  26        4.60        1.11      5.81 o 
   1   3  26      339.68      346.37      9.78 o 
   2   3  26        0.05        4.03      5.38 o 
   3   3  26       81.19       39.51      8.33 o 
   4   3  26       17.01        8.87      6.45 o 
  -3   4  26       58.89       71.50      9.14 o 
  -2   4  26       51.54       58.33      8.06 o 
  -1   4  26       10.58        8.25      5.64 o 
   0   4  26      125.52      131.60      7.11 o 
   1   4  26       10.44        8.46      8.87 o 
   2   4  26       51.38       41.93      6.72 o 
   3   4  26       58.76       47.31      7.79 o 
  -2   5  26       46.14       55.64      8.60 o 
  -1   5  26       14.23       -0.91      4.84 o 
   0   5  26       85.57       99.35     26.34 o 
   1   5  26       15.03        6.72      4.56 o 
   2   5  26       46.24       46.23      9.14 o 
   0   6  26       11.37        7.64     10.75 o 
   1   0  27      140.87      148.69      5.15 o 
   2   0  27       23.39       16.75      5.24 o 
   3   0  27       32.74       25.32      5.42 o 
  -3   1  27       61.37       62.53     10.75 o 
  -2   1  27       35.79       43.97     12.23 o 
  -1   1  27        3.04        8.64      3.44 o 
   0   1  27      142.18      158.58      8.73 o 
   1   1  27        3.00        5.05      4.63 o 
   2   1  27       35.11       41.21      5.41 o 
   3   1  27       59.52       54.45     12.36 o 
  -3   2  27        4.72        8.87      8.06 o 
  -2   2  27        6.10        8.87      6.72 o 
  -1   2  27       11.33        8.20      6.00 o 
   0   2  27      560.58      643.84     12.82 o 
   1   2  27       10.85       -2.53      5.20 o 
   2   2  27        7.10        4.03      6.18 o 
   3   2  27        4.87        3.23      7.53 o 
  -3   3  27        2.83       12.63      6.99 o 
  -2   3  27       32.62       45.42      8.06 o 
  -1   3  27        7.23       21.68      6.94 o 
   0   3  27      322.68      350.81     10.17 o 
   1   3  27        6.80        8.36      4.77 o 
   2   3  27       31.33        7.26      6.45 o 
   3   3  27        2.37       -3.23      6.45 o 
  -2   4  27       27.96       21.50      8.33 o 
  -1   4  27      145.68      173.72      8.17 o 
   0   4  27       19.75       25.64     11.29 o 
   1   4  27      146.92      167.02      7.92 o 
   2   4  27       26.44       13.17      6.45 o 
   0   0  28       40.31       30.87     12.36 o 
   1   0  28        8.69       16.59      3.68 o 
   2   0  28      148.30      146.48     18.95 o 
  -2   1  28        6.35       -6.45      6.45 o 
  -1   1  28        9.22       15.43      3.61 o 
   0   1  28       95.05       93.05      5.04 o 
   1   1  28        8.95       13.30      5.51 o 
   2   1  28        7.56        8.33      7.53 o 
  -2   2  28        4.73       10.75      6.99 o 
  -1   2  28        4.05        8.54      5.61 o 
   0   2  28        3.17        3.83      4.27 o 
   1   2  28        4.65        0.00      4.20 o 
   2   2  28        4.62       -4.57      5.64 o 
  -1   3  28       46.36       37.31     18.55 o 
   0   3  28        6.31       -0.20      5.03 o 
   1   3  28       46.00       46.14      6.16 o 
                                                 
